# Supplementary material for: Random Bits Forest: a Strong Classifier/Regressor for Big Data
Source: Sci Rep. 2016 Jul 22;6:30086. doi: 10.1038/srep30086 (PMC4957112; doi:10.1038/srep30086)
Supplement: Supplemental Materials 1 [file srep30086-s1.xls]

## Sheet: Parameter tuning of train data
ELM	Average AUC of 10-fold CV		GBM		Average AUC of 10-fold CV		NN	Average AUC of 10-fold CV		RF		Average AUC of 10-fold CV		SVM			Average AUC of 10-fold CV		RBF			Average AUC of 10-fold CV
nhid=5	0.559009		n.trees=2000	interaction.depth=1	0.665633		size=1	0.60508		ntree=1000	mtry=1	0.659437		Sigma =10^(-8)	C =10^(-6)	kernel = rbfdot	0.376879		1=1	b=8192	f=1	0.608752
nhid=10	0.634209		n.trees=2000	interaction.depth=2	0.670085		size=2	0.610239		ntree=1000	mtry=2	0.648128		Sigma =10^(-8)	C =10^(-5)	kernel = rbfdot	0.376396		1=2	b=8192	f=1	0.615604
nhid=15	0.640665		n.trees=2000	interaction.depth=3	0.669356		size=3	0.612817		ntree=1000	mtry=3	0.636137		Sigma =10^(-8)	C =10^(-4)	kernel = rbfdot	0.376364		1=3	b=8192	f=1	0.623172
nhid=20	0.641087		n.trees=2000	interaction.depth=4	0.668655		size=4	0.619227		ntree=1000	mtry=4	0.628841		Sigma =10^(-8)	C =10^(-3)	kernel = rbfdot	0.376364		1=4	b=8192	f=1	0.62383
nhid=25	0.631586		n.trees=2000	interaction.depth=5	0.668297		size=5	0.600657		ntree=1000	mtry=5	0.623969		Sigma =10^(-8)	C =10^(-2)	kernel = rbfdot	0.663584		1=5	b=8192	f=1	0.621385
nhid=30	0.661799		n.trees=2000	interaction.depth=6	0.667246		size=6	0.598255		ntree=1000	mtry=6	0.618773		Sigma =10^(-8)	C =10^(-1)	kernel = rbfdot	0.668311		1=6	b=8192	f=1	0.627194
nhid=35	0.636949		n.trees=2000	interaction.depth=7	0.6669		size=7	0.603572		ntree=1000	mtry=7	0.618723		Sigma =10^(-8)	C =10^0	kernel = rbfdot	0.667064		1=7	b=8192	f=1	0.621482
nhid=40	0.657925		n.trees=2000	interaction.depth=8	0.665508		size=8	0.613715		ntree=1000	mtry=8	0.618772		Sigma =10^(-8)	C =10^1	kernel = rbfdot	0.666585		1=8	b=8192	f=1	0.627724
nhid=45	0.661124		n.trees=2000	interaction.depth=9	0.664436		size=9	0.602654		ntree=1000	mtry=9	0.616444		Sigma =10^(-8)	C =10^2	kernel = rbfdot	0.669188		1=9	b=8192	f=1	0.626967
nhid=50	0.653669		n.trees=2000	interaction.depth=10	0.663916		size=10	0.586512		ntree=1000	mtry=10	0.61398		Sigma =10^(-8)	C =10^3	kernel = rbfdot	0.667279		1=10	b=8192	f=1	0.617103
nhid=55	0.650282		n.trees=2000	interaction.depth=11	0.662654		size=11	0.614046		ntree=1000	mtry=11	0.615237		Sigma =10^(-7)	C =10^(-6)	kernel = rbfdot	0.376388		1=11	b=8192	f=1	0.630833
nhid=60	0.648035		n.trees=2000	interaction.depth=12	0.661796		size=12	0.57916		ntree=1000	mtry=12	0.614195		Sigma =10^(-7)	C =10^(-5)	kernel = rbfdot	0.376364		1=12	b=8192	f=1	0.628468
nhid=65	0.650661		n.trees=2000	interaction.depth=13	0.661521		size=13	0.593441		ntree=1000	mtry=13	0.615563		Sigma =10^(-7)	C =10^(-4)	kernel = rbfdot	0.376364		1=13	b=8192	f=1	0.632865
nhid=70	0.642992		n.trees=2000	interaction.depth=14	0.660338		size=14	0.607163		ntree=1000	mtry=14	0.613859		Sigma =10^(-7)	C =10^(-3)	kernel = rbfdot	0.376364		1=14	b=8192	f=1	0.622743
nhid=75	0.649963		n.trees=2000	interaction.depth=15	0.660128		size=15	0.597809		ntree=1000	mtry=15	0.616067		Sigma =10^(-7)	C =10^(-2)	kernel = rbfdot	0.663909		1=15	b=8192	f=1	0.628903
nhid=80	0.636915		n.trees=2000	interaction.depth=16	0.658814		size=16	0.588864		ntree=1000	mtry=16	0.615491		Sigma =10^(-7)	C =10^(-1)	kernel = rbfdot	0.666819		1=16	b=8192	f=1	0.629056
nhid=85	0.646844		n.trees=2000	interaction.depth=17	0.657989		size=17	0.596677		ntree=1000	mtry=17	0.615762		Sigma =10^(-7)	C =10^0	kernel = rbfdot	0.665997		1=17	b=8192	f=1	0.623267
nhid=90	0.641903		n.trees=2000	interaction.depth=18	0.65797		size=18	0.58136		ntree=1000	mtry=18	0.615995		Sigma =10^(-7)	C =10^1	kernel = rbfdot	0.667275		1=18	b=8192	f=1	0.627392
nhid=95	0.64096		n.trees=2000	interaction.depth=19	0.65781		size=19	0.593514		ntree=1000	mtry=19	0.616832		Sigma =10^(-7)	C =10^2	kernel = rbfdot	0.668332		1=19	b=8192	f=1	0.628918
nhid=100	0.640795		n.trees=2000	interaction.depth=20	0.656614		size=20	0.597314		ntree=1000	mtry=20	0.613435		Sigma =10^(-7)	C =10^3	kernel = rbfdot	0.668171		1=20	b=8192	f=1	0.637227
nhid=105	0.630616		n.trees=4000	interaction.depth=1	0.66962		size=21	0.593747		ntree=2000	mtry=1	0.660273		Sigma =10^(-6)	C =10^(-6)	kernel = rbfdot	0.376372		1=21	b=8192	f=1	0.630112
nhid=110	0.603378		n.trees=4000	interaction.depth=2	0.670634		size=22	0.563298		ntree=2000	mtry=2	0.64722		Sigma =10^(-6)	C =10^(-5)	kernel = rbfdot	0.37638		1=22	b=8192	f=1	0.625848
nhid=115	0.621699		n.trees=4000	interaction.depth=3	0.669484		size=23	0.575948		ntree=2000	mtry=3	0.635794		Sigma =10^(-6)	C =10^(-4)	kernel = rbfdot	0.37638		1=23	b=8192	f=1	0.634604
nhid=120	0.625972		n.trees=4000	interaction.depth=4	0.668542		size=24	0.582113		ntree=2000	mtry=4	0.629596		Sigma =10^(-6)	C =10^(-3)	kernel = rbfdot	0.37638		1=24	b=8192	f=1	0.626311
nhid=125	0.635048		n.trees=4000	interaction.depth=5	0.668184		size=25	0.572893		ntree=2000	mtry=5	0.622235		Sigma =10^(-6)	C =10^(-2)	kernel = rbfdot	0.663047		1=25	b=8192	f=1	0.624555
nhid=130	0.63926		n.trees=4000	interaction.depth=6	0.667359		size=26	0.581779		ntree=2000	mtry=6	0.619179		Sigma =10^(-6)	C =10^(-1)	kernel = rbfdot	0.668132		1=26	b=8192	f=1	0.626967
nhid=135	0.62983		n.trees=4000	interaction.depth=7	0.666705		size=27	0.597338		ntree=2000	mtry=7	0.618211		Sigma =10^(-6)	C =10^0	kernel = rbfdot	0.668405		1=27	b=8192	f=1	0.630806
nhid=140	0.624185		n.trees=4000	interaction.depth=8	0.665491		size=28	0.570853		ntree=2000	mtry=8	0.615001		Sigma =10^(-6)	C =10^1	kernel = rbfdot	0.668172		1=28	b=8192	f=1	0.622408
nhid=145	0.618574		n.trees=4000	interaction.depth=9	0.664598		size=29	0.576147		ntree=2000	mtry=9	0.614171		Sigma =10^(-6)	C =10^2	kernel = rbfdot	0.667992		1=29	b=8192	f=1	0.635064
nhid=150	0.619159		n.trees=4000	interaction.depth=10	0.663835		size=30	0.588877		ntree=2000	mtry=10	0.616091		Sigma =10^(-6)	C =10^3	kernel = rbfdot	0.666923		1=30	b=8192	f=1	0.626164
nhid=155	0.627213		n.trees=4000	interaction.depth=11	0.662848		size=31	0.569394		ntree=2000	mtry=11	0.614093		Sigma =10^(-5)	C =10^(-6)	kernel = rbfdot	0.656777		1=31	b=8192	f=1	0.636789
nhid=160	0.635893		n.trees=4000	interaction.depth=12	0.661537		size=32	0.575103		ntree=2000	mtry=12	0.614605		Sigma =10^(-5)	C =10^(-5)	kernel = rbfdot	0.656777		1=32	b=8192	f=1	0.633535
nhid=165	0.64331		n.trees=4000	interaction.depth=13	0.661457		size=33	0.597655		ntree=2000	mtry=13	0.614799		Sigma =10^(-5)	C =10^(-4)	kernel = rbfdot	0.656777		1=33	b=8192	f=1	0.636781
nhid=170	0.606065		n.trees=4000	interaction.depth=14	0.660372		size=34	0.599748		ntree=2000	mtry=14	0.613788		Sigma =10^(-5)	C =10^(-3)	kernel = rbfdot	0.640206		1=34	b=8192	f=1	0.626174
nhid=175	0.618523		n.trees=4000	interaction.depth=15	0.660241		size=35	0.601506		ntree=2000	mtry=15	0.615039		Sigma =10^(-5)	C =10^(-2)	kernel = rbfdot	0.663942		1=35	b=8192	f=1	0.636859
nhid=180	0.645216		n.trees=4000	interaction.depth=16	0.659251		size=36	0.596328		ntree=2000	mtry=16	0.614161		Sigma =10^(-5)	C =10^(-1)	kernel = rbfdot	0.669412		1=36	b=8192	f=1	0.623561
nhid=185	0.624347		n.trees=4000	interaction.depth=17	0.658392		size=37	0.58125		ntree=2000	mtry=17	0.61556		Sigma =10^(-5)	C =10^0	kernel = rbfdot	0.667556		1=37	b=8192	f=1	0.629717
nhid=190	0.604659		n.trees=4000	interaction.depth=18	0.657776		size=38	0.577524		ntree=2000	mtry=18	0.613557		Sigma =10^(-5)	C =10^1	kernel = rbfdot	0.668041		1=38	b=8192	f=1	0.631515
nhid=195	0.615896		n.trees=4000	interaction.depth=19	0.657809		size=39	0.597097		ntree=2000	mtry=19	0.616216		Sigma =10^(-5)	C =10^2	kernel = rbfdot	0.666777		1=39	b=8192	f=1	0.639381
nhid=200	0.619709		n.trees=4000	interaction.depth=20	0.656744		size=40	0.594146		ntree=2000	mtry=20	0.61513		Sigma =10^(-5)	C =10^3	kernel = rbfdot	0.654434		1=40	b=8192	f=1	0.630542
nhid=205	0.625467		n.trees=6000	interaction.depth=1	0.669491		size=41	0.593187		ntree=3000	mtry=1	0.659217		Sigma =10^(-4)	C =10^(-6)	kernel = rbfdot	0.656695		1=41	b=8192	f=1	0.632447
nhid=210	0.611753		n.trees=6000	interaction.depth=2	0.670521		size=42	0.578383		ntree=3000	mtry=2	0.647161		Sigma =10^(-4)	C =10^(-5)	kernel = rbfdot	0.656695		1=42	b=8192	f=1	0.634403
nhid=215	0.616196		n.trees=6000	interaction.depth=3	0.669404		size=43	0.600225		ntree=3000	mtry=3	0.63596		Sigma =10^(-4)	C =10^(-4)	kernel = rbfdot	0.656695		1=43	b=8192	f=1	0.629297
nhid=220	0.608788		n.trees=6000	interaction.depth=4	0.668558		size=44	0.585738		ntree=3000	mtry=4	0.629162		Sigma =10^(-4)	C =10^(-3)	kernel = rbfdot	0.640109		1=44	b=8192	f=1	0.635574
nhid=225	0.620605		n.trees=6000	interaction.depth=5	0.668006		size=45	0.614569		ntree=3000	mtry=5	0.622619		Sigma =10^(-4)	C =10^(-2)	kernel = rbfdot	0.662822		1=45	b=8192	f=1	0.634791
nhid=230	0.608554		n.trees=6000	interaction.depth=6	0.66713		size=46	0.592062		ntree=3000	mtry=6	0.618899		Sigma =10^(-4)	C =10^(-1)	kernel = rbfdot	0.66791		1=46	b=8192	f=1	0.635544
nhid=235	0.590173		n.trees=6000	interaction.depth=7	0.666641		size=47	0.602999		ntree=3000	mtry=7	0.617744		Sigma =10^(-4)	C =10^0	kernel = rbfdot	0.667782		1=47	b=8192	f=1	0.63178
nhid=240	0.605232		n.trees=6000	interaction.depth=8	0.665458		size=48	0.607718		ntree=3000	mtry=8	0.616971		Sigma =10^(-4)	C =10^1	kernel = rbfdot	0.666485		1=48	b=8192	f=1	0.6274
nhid=245	0.588956		n.trees=6000	interaction.depth=9	0.664517		size=49	0.599002		ntree=3000	mtry=9	0.615605		Sigma =10^(-4)	C =10^2	kernel = rbfdot	0.654627		1=49	b=8192	f=1	0.627856
nhid=250	0.614645		n.trees=6000	interaction.depth=10	0.663932		size=50	0.582583		ntree=3000	mtry=10	0.613854		Sigma =10^(-4)	C =10^3	kernel = rbfdot	0.646079		1=50	b=8192	f=1	0.62621
nhid=255	0.614872		n.trees=6000	interaction.depth=11	0.662524		size=52	0.617948		ntree=3000	mtry=11	0.615027		Sigma =10^(-3)	C =10^(-6)	kernel = rbfdot	0.656452		1=39	b=8192	f=1	0.630023
nhid=260	0.59987		n.trees=6000	interaction.depth=12	0.661424		size=54	0.603741		ntree=3000	mtry=12	0.614934		Sigma =10^(-3)	C =10^(-5)	kernel = rbfdot	0.656452		1=39	b=10240	f=1	0.633664
nhid=265	0.588423		n.trees=6000	interaction.depth=13	0.66131		size=56	0.591935		ntree=3000	mtry=13	0.615454		Sigma =10^(-3)	C =10^(-4)	kernel = rbfdot	0.656452		1=39	b=12032	f=1	0.635187
nhid=270	0.577081		n.trees=6000	interaction.depth=14	0.660436		size=58	0.603009		ntree=3000	mtry=14	0.61434		Sigma =10^(-3)	C =10^(-3)	kernel = rbfdot	0.656452		1=39	b=14080	f=1	0.632776
nhid=275	0.595264		n.trees=6000	interaction.depth=15	0.66016		size=60	0.586389		ntree=3000	mtry=15	0.61458		Sigma =10^(-3)	C =10^(-2)	kernel = rbfdot	0.662434		1=39	b=16128	f=1	0.635962
nhid=280	0.573485		n.trees=6000	interaction.depth=16	0.659607					ntree=3000	mtry=16	0.613916		Sigma =10^(-3)	C =10^(-1)	kernel = rbfdot	0.66771		1=39	b=16128	f=10	0.623251
nhid=285	0.591243		n.trees=6000	interaction.depth=17	0.65849					ntree=3000	mtry=17	0.614424		Sigma =10^(-3)	C =10^0	kernel = rbfdot	0.665428		1=39	b=16128	f=1	0.636709
nhid=290	0.582103		n.trees=6000	interaction.depth=18	0.657842					ntree=3000	mtry=18	0.614755		Sigma =10^(-3)	C =10^1	kernel = rbfdot	0.655677		1=39	b=16128	f=0.5	0.642718
nhid=295	0.576969		n.trees=6000	interaction.depth=19	0.657746					ntree=3000	mtry=19	0.614416		Sigma =10^(-3)	C =10^2	kernel = rbfdot	0.64597		1=39	b=16128	f=0.1	0.673935
nhid=300	0.591217		n.trees=6000	interaction.depth=20	0.656662					ntree=3000	mtry=20	0.614787		Sigma =10^(-3)	C =10^3	kernel = rbfdot	0.60917		1=39	b=16128	f=0.05	0.643873
nhid=305	0.613373		n.trees=8000	interaction.depth=1	0.669507					ntree=4000	mtry=1	0.659342		Sigma =10^(-2)	C =10^(-6)	kernel = rbfdot	0.657556		1=39	b=16128	f=0.01	0.648318
nhid=310	0.586812		n.trees=8000	interaction.depth=2	0.670537					ntree=4000	mtry=2	0.647421		Sigma =10^(-2)	C =10^(-5)	kernel = rbfdot	0.657556
nhid=315	0.58008		n.trees=8000	interaction.depth=3	0.669177					ntree=4000	mtry=3	0.636427		Sigma =10^(-2)	C =10^(-4)	kernel = rbfdot	0.657556
nhid=320	0.604589		n.trees=8000	interaction.depth=4	0.668542					ntree=4000	mtry=4	0.629641		Sigma =10^(-2)	C =10^(-3)	kernel = rbfdot	0.657556
nhid=325	0.598159		n.trees=8000	interaction.depth=5	0.66812					ntree=4000	mtry=5	0.623116		Sigma =10^(-2)	C =10^(-2)	kernel = rbfdot	0.660313
nhid=330	0.565831		n.trees=8000	interaction.depth=6	0.667326					ntree=4000	mtry=6	0.618869		Sigma =10^(-2)	C =10^(-1)	kernel = rbfdot	0.665174
nhid=335	0.603699		n.trees=8000	interaction.depth=7	0.666658					ntree=4000	mtry=7	0.617205		Sigma =10^(-2)	C =10^0	kernel = rbfdot	0.655013
nhid=340	0.584544		n.trees=8000	interaction.depth=8	0.665443					ntree=4000	mtry=8	0.616		Sigma =10^(-2)	C =10^1	kernel = rbfdot	0.607354
nhid=345	0.594642		n.trees=8000	interaction.depth=9	0.664468					ntree=4000	mtry=9	0.616114		Sigma =10^(-2)	C =10^2	kernel = rbfdot	0.567486
nhid=350	0.594966		n.trees=8000	interaction.depth=10	0.663932					ntree=4000	mtry=10	0.615439		Sigma =10^(-2)	C =10^3	kernel = rbfdot	0.547965
nhid=355	0.582312		n.trees=8000	interaction.depth=11	0.662556					ntree=4000	mtry=11	0.615242		Sigma =10^(-1)	C =10^(-6)	kernel = rbfdot	0.62144
nhid=360	0.565418		n.trees=8000	interaction.depth=12	0.661344					ntree=4000	mtry=12	0.615001		Sigma =10^(-1)	C =10^(-5)	kernel = rbfdot	0.62144
nhid=365	0.582182		n.trees=8000	interaction.depth=13	0.661488					ntree=4000	mtry=13	0.615615		Sigma =10^(-1)	C =10^(-4)	kernel = rbfdot	0.62144
nhid=370	0.574023		n.trees=8000	interaction.depth=14	0.660564					ntree=4000	mtry=14	0.613946		Sigma =10^(-1)	C =10^(-3)	kernel = rbfdot	0.62144
nhid=375	0.603349		n.trees=8000	interaction.depth=15	0.660078					ntree=4000	mtry=15	0.614134		Sigma =10^(-1)	C =10^(-2)	kernel = rbfdot	0.614606
nhid=380	0.572873		n.trees=8000	interaction.depth=16	0.659589					ntree=4000	mtry=16	0.614191		Sigma =10^(-1)	C =10^(-1)	kernel = rbfdot	0.617743
nhid=385	0.581656		n.trees=8000	interaction.depth=17	0.658442					ntree=4000	mtry=17	0.614837		Sigma =10^(-1)	C =10^0	kernel = rbfdot	0.590124
nhid=390	0.559841		n.trees=8000	interaction.depth=18	0.657664					ntree=4000	mtry=18	0.613631		Sigma =10^(-1)	C =10^1	kernel = rbfdot	0.562078
nhid=395	0.58672		n.trees=8000	interaction.depth=19	0.657519					ntree=4000	mtry=19	0.61633		Sigma =10^(-1)	C =10^2	kernel = rbfdot	0.560396
nhid=400	0.58026		n.trees=8000	interaction.depth=20	0.656937					ntree=4000	mtry=20	0.615434		Sigma =10^(-1)	C =10^3	kernel = rbfdot	0.56043
nhid=405	0.55439		n.trees=10000	interaction.depth=1	0.669426					ntree=5000	mtry=1	0.65851		Sigma =10^0	C =10^(-6)	kernel = rbfdot	0.509713
nhid=410	0.560634		n.trees=10000	interaction.depth=2	0.670666					ntree=5000	mtry=2	0.647658		Sigma =10^0	C =10^(-5)	kernel = rbfdot	0.508861
nhid=415	0.570549		n.trees=10000	interaction.depth=3	0.669096					ntree=5000	mtry=3	0.636137		Sigma =10^0	C =10^(-4)	kernel = rbfdot	0.509543
nhid=420	0.592873		n.trees=10000	interaction.depth=4	0.668639					ntree=5000	mtry=4	0.628845		Sigma =10^0	C =10^(-3)	kernel = rbfdot	0.509566
nhid=425	0.554116		n.trees=10000	interaction.depth=5	0.668135					ntree=5000	mtry=5	0.621999		Sigma =10^0	C =10^(-2)	kernel = rbfdot	0.540008
nhid=430	0.570358		n.trees=10000	interaction.depth=6	0.667375					ntree=5000	mtry=6	0.619839		Sigma =10^0	C =10^(-1)	kernel = rbfdot	0.538493
nhid=435	0.598707		n.trees=10000	interaction.depth=7	0.666754					ntree=5000	mtry=7	0.617336		Sigma =10^0	C =10^0	kernel = rbfdot	0.536476
nhid=440	0.575907		n.trees=10000	interaction.depth=8	0.665491					ntree=5000	mtry=8	0.616473		Sigma =10^0	C =10^1	kernel = rbfdot	0.53601
nhid=445	0.577866		n.trees=10000	interaction.depth=9	0.664581					ntree=5000	mtry=9	0.61536		Sigma =10^0	C =10^2	kernel = rbfdot	0.535789
nhid=450	0.558006		n.trees=10000	interaction.depth=10	0.663932					ntree=5000	mtry=10	0.616342		Sigma =10^0	C =10^3	kernel = rbfdot	0.536134
nhid=455	0.568534		n.trees=10000	interaction.depth=11	0.662475					ntree=5000	mtry=11	0.614919
nhid=460	0.569317		n.trees=10000	interaction.depth=12	0.661296					ntree=5000	mtry=12	0.615158
nhid=465	0.550714		n.trees=10000	interaction.depth=13	0.66118					ntree=5000	mtry=13	0.614831
nhid=470	0.57053		n.trees=10000	interaction.depth=14	0.660419					ntree=5000	mtry=14	0.613882
nhid=475	0.581085		n.trees=10000	interaction.depth=15	0.660062					ntree=5000	mtry=15	0.614556
nhid=480	0.565121		n.trees=10000	interaction.depth=16	0.659736					ntree=5000	mtry=16	0.614715
nhid=485	0.569896		n.trees=10000	interaction.depth=17	0.658426					ntree=5000	mtry=17	0.614946
nhid=490	0.56478		n.trees=10000	interaction.depth=18	0.657809					ntree=5000	mtry=18	0.615169
nhid=495	0.570616		n.trees=10000	interaction.depth=19	0.657486					ntree=5000	mtry=19	0.615463
nhid=500	0.566735		n.trees=10000	interaction.depth=20	0.656759					ntree=5000	mtry=20	0.614913
			n.trees=12000	interaction.depth=1	0.669636					ntree=6000	mtry=1	0.659877
Note: The best result were marked by bold and highlight.			n.trees=12000	interaction.depth=2	0.67065					ntree=6000	mtry=2	0.647614
			n.trees=12000	interaction.depth=3	0.669193					ntree=6000	mtry=3	0.635604
			n.trees=12000	interaction.depth=4	0.668639					ntree=6000	mtry=4	0.628793
			n.trees=12000	interaction.depth=5	0.668201					ntree=6000	mtry=5	0.622969
			n.trees=12000	interaction.depth=6	0.66726					ntree=6000	mtry=6	0.619794
			n.trees=12000	interaction.depth=7	0.666803					ntree=6000	mtry=7	0.617592
			n.trees=12000	interaction.depth=8	0.665459					ntree=6000	mtry=8	0.616385
			n.trees=12000	interaction.depth=9	0.664533					ntree=6000	mtry=9	0.61648
			n.trees=12000	interaction.depth=10	0.663818					ntree=6000	mtry=10	0.6156
			n.trees=12000	interaction.depth=11	0.662459					ntree=6000	mtry=11	0.614849
			n.trees=12000	interaction.depth=12	0.661134					ntree=6000	mtry=12	0.614667
			n.trees=12000	interaction.depth=13	0.661164					ntree=6000	mtry=13	0.614752
			n.trees=12000	interaction.depth=14	0.660371					ntree=6000	mtry=14	0.614845
			n.trees=12000	interaction.depth=15	0.660175					ntree=6000	mtry=15	0.614151
			n.trees=12000	interaction.depth=16	0.659818					ntree=6000	mtry=16	0.615245
			n.trees=12000	interaction.depth=17	0.658296					ntree=6000	mtry=17	0.614626
			n.trees=12000	interaction.depth=18	0.657647					ntree=6000	mtry=18	0.615345
			n.trees=12000	interaction.depth=19	0.657518					ntree=6000	mtry=19	0.616009
			n.trees=12000	interaction.depth=20	0.656484					ntree=6000	mtry=20	0.615285
			n.trees=14000	interaction.depth=1	0.669555					ntree=7000	mtry=1	0.65875
			n.trees=14000	interaction.depth=2	0.670618					ntree=7000	mtry=2	0.647352
			n.trees=14000	interaction.depth=3	0.669193					ntree=7000	mtry=3	0.635854
			n.trees=14000	interaction.depth=4	0.668574					ntree=7000	mtry=4	0.628372
			n.trees=14000	interaction.depth=5	0.667958					ntree=7000	mtry=5	0.621967
			n.trees=14000	interaction.depth=6	0.667228					ntree=7000	mtry=6	0.618831
			n.trees=14000	interaction.depth=7	0.666851					ntree=7000	mtry=7	0.617401
			n.trees=14000	interaction.depth=8	0.665637					ntree=7000	mtry=8	0.615486
			n.trees=14000	interaction.depth=9	0.664403					ntree=7000	mtry=9	0.615372
			n.trees=14000	interaction.depth=10	0.663818					ntree=7000	mtry=10	0.61393
			n.trees=14000	interaction.depth=11	0.662492					ntree=7000	mtry=11	0.614081
			n.trees=14000	interaction.depth=12	0.661214					ntree=7000	mtry=12	0.614419
			n.trees=14000	interaction.depth=13	0.661067					ntree=7000	mtry=13	0.614748
			n.trees=14000	interaction.depth=14	0.660468					ntree=7000	mtry=14	0.614167
			n.trees=14000	interaction.depth=15	0.660127					ntree=7000	mtry=15	0.613872
			n.trees=14000	interaction.depth=16	0.659575					ntree=7000	mtry=16	0.615063
			n.trees=14000	interaction.depth=17	0.658297					ntree=7000	mtry=17	0.615684
			n.trees=14000	interaction.depth=18	0.65776					ntree=7000	mtry=18	0.614741
			n.trees=14000	interaction.depth=19	0.657761					ntree=7000	mtry=19	0.615453
			n.trees=14000	interaction.depth=20	0.656581					ntree=7000	mtry=20	0.614901
			n.trees=16000	interaction.depth=1	0.669345					ntree=8000	mtry=1	0.659955
			n.trees=16000	interaction.depth=2	0.670489					ntree=8000	mtry=2	0.648674
			n.trees=16000	interaction.depth=3	0.669096					ntree=8000	mtry=3	0.636583
			n.trees=16000	interaction.depth=4	0.668558					ntree=8000	mtry=4	0.628471
			n.trees=16000	interaction.depth=5	0.668055					ntree=8000	mtry=5	0.6234
			n.trees=16000	interaction.depth=6	0.667244					ntree=8000	mtry=6	0.62039
			n.trees=16000	interaction.depth=7	0.666803					ntree=8000	mtry=7	0.617278
			n.trees=16000	interaction.depth=8	0.665524					ntree=8000	mtry=8	0.617556
			n.trees=16000	interaction.depth=9	0.664258					ntree=8000	mtry=9	0.614677
			n.trees=16000	interaction.depth=10	0.663884					ntree=8000	mtry=10	0.615234
			n.trees=16000	interaction.depth=11	0.662428					ntree=8000	mtry=11	0.614499
			n.trees=16000	interaction.depth=12	0.661376					ntree=8000	mtry=12	0.61445
			n.trees=16000	interaction.depth=13	0.661311					ntree=8000	mtry=13	0.615102
			n.trees=16000	interaction.depth=14	0.660323					ntree=8000	mtry=14	0.615008
			n.trees=16000	interaction.depth=15	0.660015					ntree=8000	mtry=15	0.615202
			n.trees=16000	interaction.depth=16	0.65964					ntree=8000	mtry=16	0.614543
			n.trees=16000	interaction.depth=17	0.658427					ntree=8000	mtry=17	0.61552
			n.trees=16000	interaction.depth=18	0.657647					ntree=8000	mtry=18	0.615136
			n.trees=16000	interaction.depth=19	0.657616					ntree=8000	mtry=19	0.615451
			n.trees=16000	interaction.depth=20	0.656824					ntree=8000	mtry=20	0.614957
			n.trees=18000	interaction.depth=1	0.669377					ntree=9000	mtry=1	0.659816
			n.trees=18000	interaction.depth=2	0.670505					ntree=9000	mtry=2	0.64766
			n.trees=18000	interaction.depth=3	0.669064					ntree=9000	mtry=3	0.635533
			n.trees=18000	interaction.depth=4	0.668429					ntree=9000	mtry=4	0.628296
			n.trees=18000	interaction.depth=5	0.668039					ntree=9000	mtry=5	0.622902
			n.trees=18000	interaction.depth=6	0.66726					ntree=9000	mtry=6	0.618554
			n.trees=18000	interaction.depth=7	0.666706					ntree=9000	mtry=7	0.617461
			n.trees=18000	interaction.depth=8	0.66554					ntree=9000	mtry=8	0.616292
			n.trees=18000	interaction.depth=9	0.664387					ntree=9000	mtry=9	0.615182
			n.trees=18000	interaction.depth=10	0.663787					ntree=9000	mtry=10	0.615561
			n.trees=18000	interaction.depth=11	0.662557					ntree=9000	mtry=11	0.613843
			n.trees=18000	interaction.depth=12	0.661311					ntree=9000	mtry=12	0.614648
			n.trees=18000	interaction.depth=13	0.661375					ntree=9000	mtry=13	0.614931
			n.trees=18000	interaction.depth=14	0.660258					ntree=9000	mtry=14	0.614691
			n.trees=18000	interaction.depth=15	0.660062					ntree=9000	mtry=15	0.614766
			n.trees=18000	interaction.depth=16	0.659558					ntree=9000	mtry=16	0.61431
			n.trees=18000	interaction.depth=17	0.658507					ntree=9000	mtry=17	0.614103
			n.trees=18000	interaction.depth=18	0.657728					ntree=9000	mtry=18	0.6147
			n.trees=18000	interaction.depth=19	0.657648					ntree=9000	mtry=19	0.615274
			n.trees=18000	interaction.depth=20	0.656613					ntree=9000	mtry=20	0.614785
			n.trees=20000	interaction.depth=1	0.669458					ntree=10000	mtry=1	0.659463
			n.trees=20000	interaction.depth=2	0.670586					ntree=10000	mtry=2	0.64757
			n.trees=20000	interaction.depth=3	0.669063					ntree=10000	mtry=3	0.636074
			n.trees=20000	interaction.depth=4	0.668623					ntree=10000	mtry=4	0.628398
			n.trees=20000	interaction.depth=5	0.668071					ntree=10000	mtry=5	0.622837
			n.trees=20000	interaction.depth=6	0.667211					ntree=10000	mtry=6	0.6193
			n.trees=20000	interaction.depth=7	0.666722					ntree=10000	mtry=7	0.617125
			n.trees=20000	interaction.depth=8	0.665491					ntree=10000	mtry=8	0.616721
			n.trees=20000	interaction.depth=9	0.664339					ntree=10000	mtry=9	0.616157
			n.trees=20000	interaction.depth=10	0.663787					ntree=10000	mtry=10	0.61533
			n.trees=20000	interaction.depth=11	0.662411					ntree=10000	mtry=11	0.615172
			n.trees=20000	interaction.depth=12	0.661246					ntree=10000	mtry=12	0.615263
			n.trees=20000	interaction.depth=13	0.661311					ntree=10000	mtry=13	0.614561
			n.trees=20000	interaction.depth=14	0.660371					ntree=10000	mtry=14	0.614901
			n.trees=20000	interaction.depth=15	0.660046					ntree=10000	mtry=15	0.614579
			n.trees=20000	interaction.depth=16	0.659381					ntree=10000	mtry=16	0.614585
			n.trees=20000	interaction.depth=17	0.658427					ntree=10000	mtry=17	0.614446
			n.trees=20000	interaction.depth=18	0.657696					ntree=10000	mtry=18	0.614214
			n.trees=20000	interaction.depth=19	0.657827					ntree=10000	mtry=19	0.615412
			n.trees=20000	interaction.depth=20	0.6565					ntree=10000	mtry=20	0.615709

## Sheet: Test result use train parameter
The prediction performance in the independent test dataset(ADO) using best training parameters
Method	Best training Parameters	AUC
NN	Size=4	0.656277
KNN	maxK=800	0.702135
ELM	nhid=30	0.7053
SVM	Sigma = 10^(-5), C = 0.1	0.713206
RF	ntree=2000, mtry=1	0.713398
GBM	n.trees=10000,interaction.depth=2	0.718656
RBF	1=39, b=16128, f=0.1	0.723896
Note1: The best result were marked by bold and highlight.
