# Supplementary material for: Random Bits Forest: a Strong Classifier/Regressor for Big Data
Source: Sci Rep. 2016 Jul 22;6:30086. doi: 10.1038/srep30086 (PMC4957112; doi:10.1038/srep30086)
Supplement: Supplemental Materials 2 [file srep30086-s2.xls]

## Sheet: AUC_k
The AUC of the independent ADO (testing) dataset with different number of SNPs
Number.of.SNPs	AUC	Method
1	0.68094	Logistic Regression
2	0.682568	Logistic Regression
3	0.688505	Logistic Regression
4	0.691412	Logistic Regression
5	0.689882	Logistic Regression
6	0.693253	Logistic Regression
7	0.696013	Logistic Regression
8	0.701384	Logistic Regression
9	0.70099	Logistic Regression
10	0.701159	Logistic Regression
11	0.700737	Logistic Regression
12	0.699617	Logistic Regression
13	0.700281	Logistic Regression
14	0.699197	Logistic Regression
15	0.695793	Logistic Regression
16	0.694864	Logistic Regression
17	0.696261	Logistic Regression
18	0.699035	Logistic Regression
19	0.697611	Logistic Regression
20	0.695821	Logistic Regression
21	0.695889	Logistic Regression
22	0.692323	Logistic Regression
23	0.690525	Logistic Regression
24	0.690791	Logistic Regression
25	0.690301	Logistic Regression
26	0.686592	Logistic Regression
27	0.687401	Logistic Regression
28	0.688416	Logistic Regression
29	0.688799	Logistic Regression
30	0.688808	Logistic Regression
31	0.691862	Logistic Regression
32	0.692433	Logistic Regression
33	0.692799	Logistic Regression
34	0.694101	Logistic Regression
35	0.693673	Logistic Regression
36	0.693618	Logistic Regression
37	0.693364	Logistic Regression
38	0.692461	Logistic Regression
39	0.69112	Logistic Regression
40	0.6905	Logistic Regression
41	0.69106	Logistic Regression
42	0.700303	Logistic Regression
43	0.700382	Logistic Regression
44	0.700243	Logistic Regression
45	0.700017	Logistic Regression
46	0.699627	Logistic Regression
47	0.700423	Logistic Regression
48	0.70594	Logistic Regression
49	0.705994	Logistic Regression
50	0.706268	Logistic Regression
51	0.705743	Logistic Regression
52	0.704857	Logistic Regression
53	0.705019	Logistic Regression
54	0.704601	Logistic Regression
55	0.704267	Logistic Regression
56	0.703494	Logistic Regression
57	0.703058	Logistic Regression
58	0.702684	Logistic Regression
59	0.702737	Logistic Regression
60	0.701428	Logistic Regression
61	0.700856	Logistic Regression
62	0.687694	Logistic Regression
63	0.691078	Logistic Regression
64	0.690933	Logistic Regression
65	0.689483	Logistic Regression
66	0.690287	Logistic Regression
67	0.686919	Logistic Regression
68	0.686915	Logistic Regression
69	0.687124	Logistic Regression
70	0.689229	Logistic Regression
71	0.689265	Logistic Regression
72	0.687484	Logistic Regression
73	0.687626	Logistic Regression
74	0.687081	Logistic Regression
75	0.685782	Logistic Regression
76	0.685656	Logistic Regression
77	0.684215	Logistic Regression
78	0.684602	Logistic Regression
79	0.685088	Logistic Regression
80	0.685772	Logistic Regression
81	0.686337	Logistic Regression
82	0.686231	Logistic Regression
83	0.686264	Logistic Regression
84	0.683895	Logistic Regression
85	0.682591	Logistic Regression
86	0.682078	Logistic Regression
87	0.681953	Logistic Regression
88	0.682772	Logistic Regression
89	0.682627	Logistic Regression
90	0.682148	Logistic Regression
91	0.682634	Logistic Regression
92	0.681272	Logistic Regression
93	0.680327	Logistic Regression
94	0.679867	Logistic Regression
95	0.678073	Logistic Regression
96	0.678724	Logistic Regression
97	0.67996	Logistic Regression
98	0.680171	Logistic Regression
99	0.675491	Logistic Regression
100	0.673908	Logistic Regression
101	0.674007	Logistic Regression
102	0.67249	Logistic Regression
103	0.672143	Logistic Regression
104	0.681391	Logistic Regression
105	0.682729	Logistic Regression
106	0.683209	Logistic Regression
107	0.682584	Logistic Regression
108	0.684471	Logistic Regression
109	0.685023	Logistic Regression
110	0.684878	Logistic Regression
111	0.682115	Logistic Regression
112	0.681404	Logistic Regression
113	0.68149	Logistic Regression
114	0.681239	Logistic Regression
115	0.680079	Logistic Regression
116	0.680532	Logistic Regression
117	0.680829	Logistic Regression
118	0.682683	Logistic Regression
119	0.682756	Logistic Regression
120	0.68184	Logistic Regression
121	0.679348	Logistic Regression
122	0.67796	Logistic Regression
123	0.671578	Logistic Regression
124	0.678281	Logistic Regression
125	0.678089	Logistic Regression
126	0.679652	Logistic Regression
127	0.678132	Logistic Regression
128	0.674305	Logistic Regression
129	0.673571	Logistic Regression
130	0.674265	Logistic Regression
131	0.67374	Logistic Regression
132	0.669294	Logistic Regression
133	0.669618	Logistic Regression
134	0.670643	Logistic Regression
135	0.670458	Logistic Regression
136	0.670917	Logistic Regression
137	0.671109	Logistic Regression
138	0.669615	Logistic Regression
139	0.669856	Logistic Regression
140	0.669598	Logistic Regression
141	0.667797	Logistic Regression
142	0.667751	Logistic Regression
143	0.668352	Logistic Regression
144	0.666171	Logistic Regression
145	0.666111	Logistic Regression
146	0.66584	Logistic Regression
147	0.663454	Logistic Regression
148	0.665834	Logistic Regression
149	0.667975	Logistic Regression
150	0.668101	Logistic Regression
151	0.668114	Logistic Regression
152	0.668306	Logistic Regression
153	0.668481	Logistic Regression
154	0.667536	Logistic Regression
155	0.667169	Logistic Regression
156	0.662674	Logistic Regression
157	0.664274	Logistic Regression
158	0.659395	Logistic Regression
159	0.660195	Logistic Regression
160	0.659303	Logistic Regression
161	0.659184	Logistic Regression
162	0.659184	Logistic Regression
163	0.659184	Logistic Regression
164	0.659419	Logistic Regression
165	0.659349	Logistic Regression
166	0.65887	Logistic Regression
167	0.661243	Logistic Regression
168	0.659855	Logistic Regression
169	0.659901	Logistic Regression
170	0.659045	Logistic Regression
171	0.659065	Logistic Regression
172	0.659339	Logistic Regression
173	0.658986	Logistic Regression
174	0.654147	Logistic Regression
175	0.653952	Logistic Regression
176	0.654983	Logistic Regression
177	0.653777	Logistic Regression
178	0.653767	Logistic Regression
179	0.653552	Logistic Regression
180	0.654616	Logistic Regression
181	0.654712	Logistic Regression
182	0.653598	Logistic Regression
183	0.652514	Logistic Regression
184	0.6522	Logistic Regression
185	0.6522	Logistic Regression
186	0.655462	Logistic Regression
187	0.657244	Logistic Regression
188	0.657174	Logistic Regression
189	0.655125	Logistic Regression
190	0.656808	Logistic Regression
191	0.656791	Logistic Regression
192	0.65648	Logistic Regression
193	0.658116	Logistic Regression
194	0.658166	Logistic Regression
195	0.658321	Logistic Regression
196	0.657713	Logistic Regression
197	0.656751	Logistic Regression
198	0.653631	Logistic Regression
199	0.653691	Logistic Regression
200	0.653516	Logistic Regression
201	0.653212	Logistic Regression
202	0.653539	Logistic Regression
203	0.653096	Logistic Regression
204	0.65302	Logistic Regression
205	0.651579	Logistic Regression
206	0.6514	Logistic Regression
207	0.650257	Logistic Regression
208	0.650263	Logistic Regression
209	0.649179	Logistic Regression
210	0.649074	Logistic Regression
211	0.649024	Logistic Regression
212	0.64563	Logistic Regression
213	0.645659	Logistic Regression
214	0.645243	Logistic Regression
215	0.644764	Logistic Regression
216	0.644823	Logistic Regression
217	0.644721	Logistic Regression
218	0.645008	Logistic Regression
219	0.645008	Logistic Regression
220	0.645342	Logistic Regression
221	0.645897	Logistic Regression
222	0.646082	Logistic Regression
223	0.64672	Logistic Regression
224	0.643399	Logistic Regression
225	0.643719	Logistic Regression
226	0.645592	Logistic Regression
227	0.645592	Logistic Regression
228	0.645592	Logistic Regression
229	0.645711	Logistic Regression
230	0.645711	Logistic Regression
231	0.504561	Logistic Regression
232	0.556526	Logistic Regression
233	0.584285	Logistic Regression
234	0.641378	Logistic Regression
235	0.640142	Logistic Regression
236	0.641837	Logistic Regression
237	0.637788	Logistic Regression
238	0.591667	Logistic Regression
239	0.640188	Logistic Regression
240	0.560161	Logistic Regression
241	0.632265	Logistic Regression
242	0.630943	Logistic Regression
243	0.630933	Logistic Regression
244	0.480711	Logistic Regression
245	0.631799	Logistic Regression
246	0.54468	Logistic Regression
247	0.563332	Logistic Regression
248	0.630831	Logistic Regression
249	0.629331	Logistic Regression
250	0.575085	Logistic Regression
251	0.500712	Logistic Regression
252	0.600408	Logistic Regression
253	0.582284	Logistic Regression
254	0.576133	Logistic Regression
255	0.628798	Logistic Regression
256	0.596546	Logistic Regression
257	0.631125	Logistic Regression
258	0.631221	Logistic Regression
259	0.562832	Logistic Regression
260	0.569197	Logistic Regression
261	0.5864	Logistic Regression
262	0.58155	Logistic Regression
263	0.632355	Logistic Regression
264	0.574449	Logistic Regression
265	0.571508	Logistic Regression
266	0.629539	Logistic Regression
267	0.582737	Logistic Regression
268	0.530343	Logistic Regression
269	0.547015	Logistic Regression
270	0.523156	Logistic Regression
271	0.630018	Logistic Regression
272	0.564056	Logistic Regression
273	0.518046	Logistic Regression
274	0.595719	Logistic Regression
275	0.627499	Logistic Regression
276	0.562982	Logistic Regression
277	0.480632	Logistic Regression
278	0.621775	Logistic Regression
279	0.621421	Logistic Regression
280	0.621352	Logistic Regression
281	0.620694	Logistic Regression
282	0.517545	Logistic Regression
283	0.57963	Logistic Regression
284	0.57963	Logistic Regression
285	0.563841	Logistic Regression
286	0.623837	Logistic Regression
287	0.542343	Logistic Regression
288	0.620496	Logistic Regression
289	0.619878	Logistic Regression
290	0.520685	Logistic Regression
291	0.551355	Logistic Regression
292	0.543461	Logistic Regression
293	0.622796	Logistic Regression
294	0.569771	Logistic Regression
295	0.617997	Logistic Regression
296	0.551037	Logistic Regression
297	0.549856	Logistic Regression
298	0.514847	Logistic Regression
299	0.484198	Logistic Regression
300	0.555014	Logistic Regression
301	0.58141	Logistic Regression
302	0.552326	Logistic Regression
303	0.56641	Logistic Regression
304	0.611618	Logistic Regression
305	0.550059	Logistic Regression
306	0.610951	Logistic Regression
307	0.608736	Logistic Regression
308	0.568951	Logistic Regression
309	0.607285	Logistic Regression
310	0.608383	Logistic Regression
311	0.607454	Logistic Regression
312	0.562293	Logistic Regression
313	0.561622	Logistic Regression
314	0.480308	Logistic Regression
315	0.54856	Logistic Regression
316	0.597929	Logistic Regression
317	0.59856	Logistic Regression
318	0.601498	Logistic Regression
319	0.602605	Logistic Regression
320	0.469472	Logistic Regression
321	0.543927	Logistic Regression
322	0.505837	Logistic Regression
323	0.543646	Logistic Regression
324	0.543727	Logistic Regression
325	0.601928	Logistic Regression
326	0.59856	Logistic Regression
327	0.597671	Logistic Regression
328	0.597149	Logistic Regression
329	0.598808	Logistic Regression
330	0.56559	Logistic Regression
331	0.54411	Logistic Regression
332	0.599611	Logistic Regression
333	0.566081	Logistic Regression
334	0.599274	Logistic Regression
335	0.554291	Logistic Regression
336	0.554458	Logistic Regression
337	0.592351	Logistic Regression
338	0.506242	Logistic Regression
339	0.599138	Logistic Regression
340	0.594667	Logistic Regression
341	0.594627	Logistic Regression
342	0.595248	Logistic Regression
343	0.50648	Logistic Regression
344	0.506516	Logistic Regression
345	0.601135	Logistic Regression
346	0.458498	Logistic Regression
347	0.56519	Logistic Regression
348	0.530108	Logistic Regression
349	0.598841	Logistic Regression
350	0.520379	Logistic Regression
351	0.500711	Logistic Regression
352	0.539146	Logistic Regression
353	0.523984	Logistic Regression
354	0.5	Logistic Regression
355	0.489959	Logistic Regression
356	0.550854	Logistic Regression
357	0.571217	Logistic Regression
358	0.597555	Logistic Regression
359	0.599654	Logistic Regression
360	0.508874	Logistic Regression
361	0.545394	Logistic Regression
362	0.598239	Logistic Regression
363	0.527464	Logistic Regression
364	0.53137	Logistic Regression
365	0.539367	Logistic Regression
366	0.533567	Logistic Regression
367	0.539139	Logistic Regression
368	0.552774	Logistic Regression
369	0.53157	Logistic Regression
370	0.518178	Logistic Regression
371	0.511026	Logistic Regression
372	0.532957	Logistic Regression
373	0.496234	Logistic Regression
374	0.597692	Logistic Regression
375	0.596195	Logistic Regression
376	0.521496	Logistic Regression
377	0.542588	Logistic Regression
378	0.496711	Logistic Regression
379	0.524043	Logistic Regression
380	0.525872	Logistic Regression
381	0.596423	Logistic Regression
382	0.503968	Logistic Regression
383	0.489675	Logistic Regression
384	0.546268	Logistic Regression
385	0.593179	Logistic Regression
386	0.518971	Logistic Regression
387	0.59191	Logistic Regression
388	0.592105	Logistic Regression
389	0.511859	Logistic Regression
390	0.531204	Logistic Regression
391	0.553196	Logistic Regression
392	0.5884	Logistic Regression
393	0.479882	Logistic Regression
394	0.535218	Logistic Regression
395	0.543095	Logistic Regression
396	0.538681	Logistic Regression
397	0.588284	Logistic Regression
398	0.588182	Logistic Regression
399	0.502642	Logistic Regression
400	0.534748	Logistic Regression
401	0.588218	Logistic Regression
402	0.530637	Logistic Regression
403	0.531797	Logistic Regression
404	0.526525	Logistic Regression
405	0.586465	Logistic Regression
406	0.592355	Logistic Regression
407	0.481387	Logistic Regression
408	0.552505	Logistic Regression
409	0.535465	Logistic Regression
410	0.536906	Logistic Regression
411	0.470479	Logistic Regression
412	0.518188	Logistic Regression
413	0.59235	Logistic Regression
414	0.502198	Logistic Regression
415	0.474179	Logistic Regression
416	0.591287	Logistic Regression
417	0.590672	Logistic Regression
418	0.526342	Logistic Regression
419	0.532524	Logistic Regression
420	0.531208	Logistic Regression
421	0.586602	Logistic Regression
422	0.554728	Logistic Regression
423	0.537948	Logistic Regression
424	0.523061	Logistic Regression
425	0.568373	Logistic Regression
426	0.522861	Logistic Regression
427	0.538498	Logistic Regression
428	0.545437	Logistic Regression
429	0.555909	Logistic Regression
430	0.552683	Logistic Regression
431	0.548952	Logistic Regression
432	0.518324	Logistic Regression
433	0.492149	Logistic Regression
434	0.440093	Logistic Regression
435	0.498192	Logistic Regression
436	0.589195	Logistic Regression
437	0.526461	Logistic Regression
438	0.536231	Logistic Regression
439	0.517061	Logistic Regression
440	0.480464	Logistic Regression
441	0.522947	Logistic Regression
442	0.524858	Logistic Regression
443	0.522969	Logistic Regression
444	0.531268	Logistic Regression
445	0.514941	Logistic Regression
446	0.509934	Logistic Regression
447	0.52775	Logistic Regression
448	0.535363	Logistic Regression
449	0.555311	Logistic Regression
450	0.546861	Logistic Regression
451	0.557448	Logistic Regression
452	0.538536	Logistic Regression
453	0.558791	Logistic Regression
454	0.516878	Logistic Regression
455	0.556083	Logistic Regression
456	0.527685	Logistic Regression
457	0.545313	Logistic Regression
458	0.537743	Logistic Regression
459	0.542852	Logistic Regression
460	0.534257	Logistic Regression
461	0.522559	Logistic Regression
462	0.533874	Logistic Regression
463	0.551809	Logistic Regression
464	0.55195	Logistic Regression
465	0.522627	Logistic Regression
466	0.571779	Logistic Regression
467	0.562929	Logistic Regression
468	0.57119	Logistic Regression
469	0.44532	Logistic Regression
470	0.555128	Logistic Regression
471	0.559385	Logistic Regression
472	0.576591	Logistic Regression
473	0.569825	Logistic Regression
474	0.55093	Logistic Regression
475	0.558036	Logistic Regression
476	0.552112	Logistic Regression
477	0.500815	Logistic Regression
478	0.540489	Logistic Regression
479	0.561862	Logistic Regression
480	0.561991	Logistic Regression
481	0.562319	Logistic Regression
482	0.540203	Logistic Regression
483	0.489576	Logistic Regression
484	0.56376	Logistic Regression
485	0.544422	Logistic Regression
486	0.536593	Logistic Regression
487	0.537804	Logistic Regression
488	0.546149	Logistic Regression
489	0.540165	Logistic Regression
490	0.483174	Logistic Regression
491	0.54411	Logistic Regression
492	0.55207	Logistic Regression
493	0.54159	Logistic Regression
494	0.542852	Logistic Regression
495	0.527318	Logistic Regression
496	0.549544	Logistic Regression
497	0.538962	Logistic Regression
498	0.556374	Logistic Regression
499	0.521782	Logistic Regression
500	0.521739	Logistic Regression
501	0.521739	Logistic Regression
502	0.556912	Logistic Regression
503	0.551365	Logistic Regression
504	0.543084	Logistic Regression
505	0.547248	Logistic Regression
506	0.506909	Logistic Regression
507	0.561267	Logistic Regression
508	0.552155	Logistic Regression
509	0.542107	Logistic Regression
510	0.523653	Logistic Regression
511	0.527841	Logistic Regression
512	0.526254	Logistic Regression
513	0.557765	Logistic Regression
514	0.560153	Logistic Regression
515	0.561878	Logistic Regression
516	0.557256	Logistic Regression
517	0.547584	Logistic Regression
518	0.545584	Logistic Regression
519	0.547134	Logistic Regression
520	0.550702	Logistic Regression
521	0.536502	Logistic Regression
522	0.530253	Logistic Regression
523	0.54444	Logistic Regression
524	0.546605	Logistic Regression
525	0.54115	Logistic Regression
526	0.545787	Logistic Regression
527	0.547703	Logistic Regression
528	0.549201	Logistic Regression
529	0.547052	Logistic Regression
530	0.546513	Logistic Regression
531	0.512672	Logistic Regression
532	0.547775	Logistic Regression
533	0.516374	Logistic Regression
534	0.55644	Logistic Regression
535	0.549587	Logistic Regression
536	0.549605	Logistic Regression
537	0.574497	Logistic Regression
538	0.575061	Logistic Regression
539	0.572699	Logistic Regression
540	0.574137	Logistic Regression
541	0.566469	Logistic Regression
542	0.571992	Logistic Regression
543	0.447997	Logistic Regression
544	0.560298	Logistic Regression
545	0.562698	Logistic Regression
546	0.56106	Logistic Regression
547	0.560204	Logistic Regression
548	0.559951	Logistic Regression
549	0.560999	Logistic Regression
550	0.557919	Logistic Regression
551	0.561796	Logistic Regression
552	0.556876	Logistic Regression
553	0.545349	Logistic Regression
554	0.552712	Logistic Regression
555	0.552796	Logistic Regression
556	0.549481	Logistic Regression
557	0.542213	Logistic Regression
558	0.542652	Logistic Regression
559	0.54629	Logistic Regression
560	0.546314	Logistic Regression
561	0.543183	Logistic Regression
562	0.544092	Logistic Regression
563	0.533185	Logistic Regression
564	0.532598	Logistic Regression
565	0.464801	Logistic Regression
566	0.534089	Logistic Regression
567	0.516916	Logistic Regression
568	0.515833	Logistic Regression
569	0.514936	Logistic Regression
570	0.519188	Logistic Regression
571	0.520488	Logistic Regression
572	0.514005	Logistic Regression
573	0.514916	Logistic Regression
574	0.514771	Logistic Regression
575	0.5078	Logistic Regression
576	0.520393	Logistic Regression
577	0.515632	Logistic Regression
578	0.516017	Logistic Regression
579	0.517456	Logistic Regression
580	0.523625	Logistic Regression
581	0.527077	Logistic Regression
582	0.51273	Logistic Regression
583	0.516413	Logistic Regression
584	0.52695	Logistic Regression
585	0.523863	Logistic Regression
586	0.53712	Logistic Regression
587	0.530106	Logistic Regression
588	0.525902	Logistic Regression
589	0.533063	Logistic Regression
590	0.5238	Logistic Regression
591	0.516407	Logistic Regression
592	0.512546	Logistic Regression
593	0.513272	Logistic Regression
594	0.512427	Logistic Regression
595	0.511634	Logistic Regression
596	0.516481	Logistic Regression
597	0.524425	Logistic Regression
598	0.521424	Logistic Regression
599	0.521017	Logistic Regression
600	0.525459	Logistic Regression
601	0.513295	Logistic Regression
602	0.516777	Logistic Regression
603	0.518684	Logistic Regression
604	0.518523	Logistic Regression
605	0.516687	Logistic Regression
606	0.518568	Logistic Regression
607	0.519672	Logistic Regression
608	0.522619	Logistic Regression
609	0.52224	Logistic Regression
610	0.513214	Logistic Regression
611	0.513482	Logistic Regression
612	0.519427	Logistic Regression
613	0.520642	Logistic Regression
614	0.520189	Logistic Regression
615	0.524592	Logistic Regression
616	0.52228	Logistic Regression
617	0.529176	Logistic Regression
618	0.5242	Logistic Regression
619	0.530424	Logistic Regression
620	0.533805	Logistic Regression
621	0.531876	Logistic Regression
622	0.531379	Logistic Regression
623	0.525912	Logistic Regression
624	0.525696	Logistic Regression
625	0.528655	Logistic Regression
626	0.528669	Logistic Regression
627	0.531638	Logistic Regression
628	0.536868	Logistic Regression
629	0.531751	Logistic Regression
630	0.537949	Logistic Regression
631	0.534591	Logistic Regression
632	0.535231	Logistic Regression
633	0.530386	Logistic Regression
634	0.513247	Logistic Regression
635	0.514359	Logistic Regression
636	0.514349	Logistic Regression
637	0.515782	Logistic Regression
638	0.51637	Logistic Regression
639	0.512642	Logistic Regression
640	0.513723	Logistic Regression
641	0.521211	Logistic Regression
642	0.523205	Logistic Regression
643	0.529141	Logistic Regression
644	0.52737	Logistic Regression
645	0.522286	Logistic Regression
646	0.51954	Logistic Regression
647	0.522485	Logistic Regression
648	0.516818	Logistic Regression
649	0.517864	Logistic Regression
650	0.517922	Logistic Regression
651	0.520979	Logistic Regression
652	0.519917	Logistic Regression
653	0.510735	Logistic Regression
654	0.512581	Logistic Regression
655	0.505344	Logistic Regression
656	0.505473	Logistic Regression
657	0.505467	Logistic Regression
658	0.504336	Logistic Regression
659	0.504675	Logistic Regression
660	0.507243	Logistic Regression
661	0.505351	Logistic Regression
662	0.506663	Logistic Regression
663	0.505239	Logistic Regression
664	0.500669	Logistic Regression
665	0.513784	Logistic Regression
666	0.511525	Logistic Regression
667	0.504098	Logistic Regression
668	0.50198	Logistic Regression
669	0.514661	Logistic Regression
670	0.513482	Logistic Regression
671	0.507423	Logistic Regression
672	0.505971	Logistic Regression
673	0.507022	Logistic Regression
674	0.507511	Logistic Regression
675	0.506898	Logistic Regression
676	0.512037	Logistic Regression
677	0.511867	Logistic Regression
678	0.514318	Logistic Regression
679	0.511171	Logistic Regression
680	0.507509	Logistic Regression
681	0.509889	Logistic Regression
682	0.514544	Logistic Regression
683	0.510973	Logistic Regression
684	0.512262	Logistic Regression
685	0.511745	Logistic Regression
686	0.506784	Logistic Regression
687	0.507717	Logistic Regression
688	0.513819	Logistic Regression
689	0.518224	Logistic Regression
690	0.521655	Logistic Regression
691	0.522014	Logistic Regression
692	0.527003	Logistic Regression
693	0.515924	Logistic Regression
694	0.527287	Logistic Regression
695	0.513852	Logistic Regression
696	0.516588	Logistic Regression
697	0.515397	Logistic Regression
698	0.5187	Logistic Regression
699	0.524469	Logistic Regression
700	0.518887	Logistic Regression
701	0.524954	Logistic Regression
702	0.534251	Logistic Regression
703	0.526466	Logistic Regression
704	0.535158	Logistic Regression
705	0.530154	Logistic Regression
706	0.526411	Logistic Regression
707	0.527287	Logistic Regression
708	0.527436	Logistic Regression
709	0.530678	Logistic Regression
710	0.53128	Logistic Regression
711	0.531494	Logistic Regression
712	0.529192	Logistic Regression
713	0.531445	Logistic Regression
714	0.51695	Logistic Regression
715	0.516086	Logistic Regression
716	0.51576	Logistic Regression
717	0.516448	Logistic Regression
718	0.518709	Logistic Regression
719	0.5195	Logistic Regression
720	0.522805	Logistic Regression
721	0.515987	Logistic Regression
722	0.516892	Logistic Regression
723	0.522377	Logistic Regression
724	0.519219	Logistic Regression
725	0.522526	Logistic Regression
726	0.535851	Logistic Regression
727	0.536315	Logistic Regression
728	0.536845	Logistic Regression
729	0.534915	Logistic Regression
730	0.545617	Logistic Regression
731	0.538746	Logistic Regression
732	0.541286	Logistic Regression
733	0.531855	Logistic Regression
734	0.537703	Logistic Regression
735	0.53222	Logistic Regression
736	0.524284	Logistic Regression
737	0.522642	Logistic Regression
738	0.527993	Logistic Regression
739	0.528801	Logistic Regression
740	0.516803	Logistic Regression
741	0.522014	Logistic Regression
742	0.520003	Logistic Regression
743	0.518183	Logistic Regression
744	0.51657	Logistic Regression
745	0.513445	Logistic Regression
746	0.514858	Logistic Regression
747	0.517155	Logistic Regression
748	0.520108	Logistic Regression
749	0.522098	Logistic Regression
750	0.529184	Logistic Regression
751	0.528829	Logistic Regression
752	0.527793	Logistic Regression
753	0.524071	Logistic Regression
754	0.538295	Logistic Regression
755	0.536835	Logistic Regression
756	0.537763	Logistic Regression
757	0.540825	Logistic Regression
758	0.538048	Logistic Regression
759	0.542398	Logistic Regression
760	0.53765	Logistic Regression
761	0.52343	Logistic Regression
762	0.522648	Logistic Regression
763	0.519295	Logistic Regression
764	0.522833	Logistic Regression
765	0.518909	Logistic Regression
766	0.521751	Logistic Regression
767	0.534434	Logistic Regression
768	0.529652	Logistic Regression
769	0.528559	Logistic Regression
770	0.537802	Logistic Regression
771	0.536984	Logistic Regression
772	0.537672	Logistic Regression
773	0.538443	Logistic Regression
774	0.539964	Logistic Regression
775	0.542076	Logistic Regression
776	0.541823	Logistic Regression
777	0.535327	Logistic Regression
778	0.546972	Logistic Regression
779	0.536693	Logistic Regression
780	0.528877	Logistic Regression
781	0.530714	Logistic Regression
782	0.52964	Logistic Regression
783	0.531017	Logistic Regression
784	0.531017	Logistic Regression
785	0.531613	Logistic Regression
786	0.53586	Logistic Regression
787	0.537918	Logistic Regression
788	0.543761	Logistic Regression
789	0.538792	Logistic Regression
790	0.546579	Logistic Regression
791	0.56266	Logistic Regression
792	0.554422	Logistic Regression
793	0.555394	Logistic Regression
794	0.566262	Logistic Regression
795	0.55777	Logistic Regression
796	0.565249	Logistic Regression
797	0.561128	Logistic Regression
798	0.559801	Logistic Regression
799	0.562248	Logistic Regression
800	0.562757	Logistic Regression
801	0.564108	Logistic Regression
802	0.555764	Logistic Regression
803	0.549863	Logistic Regression
804	0.550069	Logistic Regression
805	0.549811	Logistic Regression
806	0.549261	Logistic Regression
807	0.548955	Logistic Regression
808	0.550986	Logistic Regression
809	0.547916	Logistic Regression
810	0.552799	Logistic Regression
811	0.542039	Logistic Regression
812	0.549849	Logistic Regression
813	0.548671	Logistic Regression
814	0.549392	Logistic Regression
815	0.552693	Logistic Regression
816	0.556167	Logistic Regression
817	0.553419	Logistic Regression
818	0.551642	Logistic Regression
819	0.563318	Logistic Regression
820	0.561204	Logistic Regression
821	0.566928	Logistic Regression
822	0.57022	Logistic Regression
823	0.573585	Logistic Regression
824	0.574555	Logistic Regression
825	0.562726	Logistic Regression
826	0.541454	Logistic Regression
827	0.543636	Logistic Regression
828	0.545875	Logistic Regression
829	0.543216	Logistic Regression
830	0.537848	Logistic Regression
831	0.533512	Logistic Regression
832	0.540739	Logistic Regression
833	0.53566	Logistic Regression
834	0.544516	Logistic Regression
835	0.556846	Logistic Regression
836	0.55506	Logistic Regression
837	0.555846	Logistic Regression
838	0.564977	Logistic Regression
839	0.564697	Logistic Regression
840	0.562817	Logistic Regression
841	0.556352	Logistic Regression
842	0.557459	Logistic Regression
843	0.55732	Logistic Regression
844	0.559376	Logistic Regression
845	0.558274	Logistic Regression
846	0.560141	Logistic Regression
847	0.55758	Logistic Regression
848	0.563825	Logistic Regression
849	0.561275	Logistic Regression
850	0.567183	Logistic Regression
851	0.566829	Logistic Regression
852	0.56872	Logistic Regression
853	0.570761	Logistic Regression
854	0.561495	Logistic Regression
855	0.567107	Logistic Regression
856	0.562733	Logistic Regression
857	0.561176	Logistic Regression
858	0.56363	Logistic Regression
859	0.567125	Logistic Regression
860	0.567403	Logistic Regression
861	0.565368	Logistic Regression
862	0.567989	Logistic Regression
863	0.56991	Logistic Regression
864	0.568174	Logistic Regression
865	0.564774	Logistic Regression
866	0.564681	Logistic Regression
867	0.563189	Logistic Regression
868	0.563164	Logistic Regression
869	0.563005	Logistic Regression
870	0.563379	Logistic Regression
871	0.562653	Logistic Regression
872	0.56206	Logistic Regression
873	0.561353	Logistic Regression
874	0.556372	Logistic Regression
875	0.558667	Logistic Regression
876	0.557927	Logistic Regression
877	0.554179	Logistic Regression
878	0.549633	Logistic Regression
879	0.559414	Logistic Regression
880	0.558986	Logistic Regression
881	0.544616	Logistic Regression
882	0.541806	Logistic Regression
883	0.541734	Logistic Regression
884	0.544302	Logistic Regression
885	0.552092	Logistic Regression
886	0.549783	Logistic Regression
887	0.56114	Logistic Regression
888	0.556336	Logistic Regression
889	0.556676	Logistic Regression
890	0.556732	Logistic Regression
891	0.560209	Logistic Regression
892	0.55604	Logistic Regression
893	0.5648	Logistic Regression
894	0.561794	Logistic Regression
895	0.562382	Logistic Regression
896	0.562992	Logistic Regression
897	0.566573	Logistic Regression
898	0.565839	Logistic Regression
899	0.559489	Logistic Regression
900	0.560604	Logistic Regression
901	0.559224	Logistic Regression
902	0.559644	Logistic Regression
903	0.551185	Logistic Regression
904	0.551092	Logistic Regression
905	0.552085	Logistic Regression
906	0.552401	Logistic Regression
907	0.553368	Logistic Regression
908	0.543778	Logistic Regression
909	0.54722	Logistic Regression
910	0.54017	Logistic Regression
911	0.540395	Logistic Regression
912	0.545351	Logistic Regression
913	0.54483	Logistic Regression
914	0.544728	Logistic Regression
915	0.55229	Logistic Regression
916	0.547169	Logistic Regression
917	0.545505	Logistic Regression
918	0.548537	Logistic Regression
919	0.546096	Logistic Regression
920	0.543571	Logistic Regression
921	0.53456	Logistic Regression
922	0.538149	Logistic Regression
923	0.53615	Logistic Regression
924	0.536368	Logistic Regression
925	0.536079	Logistic Regression
926	0.540248	Logistic Regression
927	0.540293	Logistic Regression
928	0.539714	Logistic Regression
929	0.533099	Logistic Regression
930	0.533092	Logistic Regression
931	0.528224	Logistic Regression
932	0.535763	Logistic Regression
933	0.534277	Logistic Regression
934	0.530805	Logistic Regression
935	0.526917	Logistic Regression
936	0.527849	Logistic Regression
937	0.519812	Logistic Regression
938	0.526446	Logistic Regression
939	0.530414	Logistic Regression
940	0.52776	Logistic Regression
941	0.529918	Logistic Regression
942	0.529918	Logistic Regression
943	0.531015	Logistic Regression
944	0.531015	Logistic Regression
945	0.528763	Logistic Regression
946	0.52865	Logistic Regression
947	0.521946	Logistic Regression
948	0.518208	Logistic Regression
949	0.517378	Logistic Regression
950	0.52181	Logistic Regression
951	0.516995	Logistic Regression
952	0.517626	Logistic Regression
953	0.516977	Logistic Regression
954	0.517752	Logistic Regression
955	0.516046	Logistic Regression
956	0.518626	Logistic Regression
957	0.518178	Logistic Regression
958	0.524177	Logistic Regression
959	0.523582	Logistic Regression
960	0.522442	Logistic Regression
961	0.520348	Logistic Regression
962	0.524737	Logistic Regression
963	0.531096	Logistic Regression
964	0.530085	Logistic Regression
965	0.522711	Logistic Regression
966	0.525117	Logistic Regression
967	0.527528	Logistic Regression
968	0.525608	Logistic Regression
969	0.528019	Logistic Regression
970	0.52694	Logistic Regression
971	0.530871	Logistic Regression
972	0.528918	Logistic Regression
973	0.534581	Logistic Regression
974	0.534857	Logistic Regression
975	0.532853	Logistic Regression
976	0.529539	Logistic Regression
977	0.529567	Logistic Regression
978	0.530496	Logistic Regression
979	0.527406	Logistic Regression
980	0.525636	Logistic Regression
981	0.528371	Logistic Regression
982	0.523195	Logistic Regression
983	0.528672	Logistic Regression
984	0.528713	Logistic Regression
985	0.529986	Logistic Regression
986	0.530761	Logistic Regression
987	0.532017	Logistic Regression
988	0.531347	Logistic Regression
989	0.537918	Logistic Regression
990	0.534466	Logistic Regression
991	0.538921	Logistic Regression
992	0.540088	Logistic Regression
993	0.542013	Logistic Regression
994	0.543312	Logistic Regression
995	0.536905	Logistic Regression
996	0.532281	Logistic Regression
997	0.528736	Logistic Regression
998	0.532175	Logistic Regression
999	0.531342	Logistic Regression
1000	0.528824	Logistic Regression
