# Supplementary material for: Random Bits Forest: a Strong Classifier/Regressor for Big Data
Source: Sci Rep. 2016 Jul 22;6:30086. doi: 10.1038/srep30086 (PMC4957112; doi:10.1038/srep30086)
Supplement: Supplemental Materials 3 [file srep30086-s3.xls]

## Sheet: OR1
rs	ref_allele	OR	0.025	0.975
rs12191877	C	0.399335	0.329711	0.481537
rs9468933	T	0.424012	0.351661	0.509133
rs3823418	A	2.32142	1.92496	2.81133
rs9267673	C	0.364228	0.288098	0.457124
rs13191258	C	0.298968	0.224538	0.392933
rs2844627	C	0.509331	0.433618	0.596583
rs2894207	T	0.497631	0.419286	0.588719
rs3130517	T	0.527566	0.447991	0.619603
rs2077580	G	0.384602	0.303751	0.483655
rs2394895	T	0.522335	0.441334	0.616449
rs3130467	C	0.538755	0.457933	0.632194
rs9267463	G	0.323379	0.240459	0.429162
rs9267464	C	0.325205	0.241804	0.43161
rs3130713	G	0.533364	0.452249	0.627338
rs3093662	A	0.357872	0.272259	0.465632
rs7773175	C	0.555325	0.475495	0.646999
rs9267502	G	0.376121	0.287948	0.486664
rs2295663	A	0.370009	0.279226	0.484525
rs1265078	G	0.568549	0.48528	0.664565
rs8192591	C	0.315739	0.225232	0.434448
rs6916062	C	0.336021	0.242244	0.458338
rs3130955	C	0.595471	0.512143	0.690979
rs9380237	G	0.592269	0.50606	0.691636
rs9394031	T	0.514312	0.419676	0.627084
rs7756521	T	0.559665	0.466427	0.669447
rs9295938	A	1.83993	1.5206	2.23645
rs2844645	A	1.55851	1.35002	1.80183
rs3871466	T	0.534291	0.4375	0.649362
rs9366764	G	0.537017	0.440025	0.652258
rs7762370	T	0.416191	0.312209	0.548661
rs2243868	G	0.637666	0.549011	0.739402
rs2524163	T	0.640232	0.551325	0.74225
rs3130573	A	0.620499	0.53246	0.72169
rs8192583	G	0.417705	0.312624	0.551903
rs8365	C	1.78685	1.48568	2.15598
rs11575907	C	0.360088	0.254564	0.499782
rs10484552	G	0.449415	0.344192	0.581455
rs9263967	G	0.661822	0.570701	0.766331
rs9468843	T	0.563614	0.464442	0.681414
rs3132965	G	1.69164	1.41923	2.02184
rs3094205	A	0.670663	0.577161	0.77804
rs2082412	G	1.7378	1.43584	2.10694
rs12526186	C	0.595645	0.493045	0.717152
rs9295917	C	0.595552	0.492886	0.717099
rs2647087	C	1.5232	1.31	1.77452
rs2858333	G	1.52278	1.31044	1.77295
rs2240803	G	0.597358	0.495321	0.717977
rs6861600	G	0.649854	0.555091	0.759857
rs9501106	G	0.60609	0.503048	0.727658
rs2107195	A	0.577712	0.472373	0.703284

## Sheet: OR2
rs	ref_allele	OR	0.025	0.975
rs12191877	C	0.279921	0.222929	0.349273
rs9468933	T	0.295797	0.236659	0.367485
rs3823418	A	2.63792	2.12906	3.28314
rs9267673	C	0.350381	0.273156	0.446878
rs13191258	C	0.300042	0.222973	0.400455
rs2844627	C	0.399796	0.328544	0.484304
rs2894207	T	0.340385	0.275747	0.417981
rs3130517	T	0.453053	0.372667	0.548656
rs2077580	G	0.327376	0.253077	0.420744
rs2394895	T	0.421084	0.344277	0.512848
rs3130467	C	0.454208	0.373871	0.549689
rs9267463	G	0.401516	0.304176	0.526676
rs9267464	C	0.405425	0.307128	0.531846
rs3130713	G	0.44096	0.361886	0.53518
rs3093662	A	0.449956	0.345596	0.583066
rs7773175	C	0.455613	0.378861	0.545953
rs9267502	G	0.479719	0.371551	0.616839
rs2295663	A	0.343858	0.255372	0.459722
rs1265078	G	0.5368	0.444765	0.646018
rs8192591	C	0.264474	0.183652	0.375549
rs6916062	C	0.307219	0.215853	0.431984
rs3130955	C	0.548484	0.454445	0.660025
rs9380237	G	0.390182	0.320136	0.473322
rs9394031	T	0.517982	0.413099	0.64782
rs7756521	T	0.482574	0.390229	0.594967
rs9295938	A	2.0184	1.61837	2.52455
rs2844645	A	1.79348	1.50367	2.1457
rs3871466	T	0.52375	0.418293	0.654155
rs9366764	G	0.526615	0.420665	0.657629
rs7762370	T	0.346137	0.25177	0.472072
rs2243868	G	0.512993	0.426908	0.614353
rs2524163	T	0.512993	0.426908	0.614353
rs3130573	A	0.623661	0.520564	0.745693
rs8192583	G	0.320474	0.230796	0.440973
rs8365	C	1.98729	1.61548	2.45155
rs11575907	C	0.312632	0.212816	0.452328
rs10484552	G	0.392518	0.291027	0.526327
rs9263967	G	0.586497	0.488833	0.701762
rs9468843	T	0.568201	0.455392	0.707604
rs3132965	G	1.85793	1.52672	2.26651
rs3094205	A	0.586796	0.487866	0.704132
rs2082412	G	1.29758	1.04023	1.62554
rs12526186	C	0.601842	0.483724	0.747658
rs9295917	C	0.587433	0.473089	0.728152
rs2647087	C	1.67554	1.3938	2.01807
rs2858333	G	1.64655	1.37226	1.97918
rs2240803	G	0.586246	0.472301	0.726417
rs6861600	G	0.712242	0.583747	0.866061
rs9501106	G	0.544254	0.441082	0.669847
rs2107195	A	0.465421	0.368453	0.585799

## Sheet: R1_square
rs12191877	rs9468933	rs3823418	rs9267673	rs13191258	rs2844627	rs2894207	rs3130517	rs2077580	rs2394895	rs3130467	rs9267463	rs9267464	rs3130713	rs3093662	rs7773175	rs9267502	rs2295663	rs1265078	rs8192591	rs6916062	rs3130955	rs9380237	rs9394031	rs7756521	rs9295938	rs2844645	rs3871466	rs9366764	rs7762370	rs2243868	rs2524163	rs3130573	rs8192583	rs8365	rs11575907	rs10484552	rs9263967	rs9468843	rs3132965	rs3094205	rs2082412	rs12526186	rs9295917	rs2647087	rs2858333	rs2240803	rs6861600	rs9501106	rs2107195
rs12191877	1	0.94414	0.344963	0.237519	0.329885	0.575931	0.768962	0.189073	0.236557	0.22869	0.181159	0.174633	0.176065	0.203753	0.152347	0.535581	0.15021	0.16198	0.120695	0.177056	0.160787	0.103911	0.560803	0.152918	0.193833	0.152239	0.219163	0.148098	0.147376	0.125396	0.316155	0.316605	0.0664033	0.140613	0.0778458	0.122426	0.157245	0.0617598	0.141809	0.0669554	0.120602	0.000563329	0.116045	0.149712	0.109138	0.108436	0.137664	0.000722769	0.208007
rs9468933	0.94414	1	0.327378	0.248712	0.300197	0.534802	0.796922	0.168128	0.244373	0.209504	0.160531	0.167373	0.168782	0.182203	0.152562	0.496935	0.150167	0.152971	0.109771	0.164615	0.151204	0.0886795	0.575252	0.13478	0.194628	0.136637	0.212694	0.130239	0.12957	0.135361	0.324087	0.3245	0.0655339	0.153313	0.0825201	0.113188	0.144431	0.0470144	0.134444	0.0728259	0.112994	0.000940501	0.111906	0.144675	0.113749	0.112925	0.129988	0.00140349	0.197891
rs3823418	0.344963	0.327378	1	0.247119	0.34894	0.163846	0.237241	0.266531	0.284942	0.243314	0.258897	0.190319	0.191813	0.218499	0.180108	0.161963	0.17565	0.125299	0.171524	0.166601	0.164849	0.105871	0.323673	0.167566	0.236441	0.22985	0.209281	0.16101	0.163465	0.133712	0.0485491	0.0481594	0.135275	0.133046	0.0884937	0.119918	0.217349	0.102654	0.161957	0.136422	0.232479	0.000374086	0.0855661	0.115119	0.143301	0.142462	0.157763	8.261e-06	0.0550836
rs9267673	0.237519	0.248712	0.247119	1	0.246834	0.116334	0.185984	0.125129	0.706728	0.14728	0.125301	0.411952	0.414092	0.132119	0.36171	0.145026	0.350769	0.336284	0.110206	0.412374	0.390094	0.109047	0.134202	0.135725	0.144328	0.142715	0.0687731	0.127499	0.127463	0.36137	0.0551065	0.0547642	0.107063	0.419184	0.351569	0.270212	0.113486	0.0516548	0.0835489	0.304109	0.131714	0.00183588	0.0476898	0.0744569	0.17941	0.178275	0.0847153	0.00263036	0.117612
rs13191258	0.329885	0.300197	0.34894	0.246834	1	0.184872	0.23915	0.192491	0.258862	0.22568	0.187372	0.36039	0.362136	0.207769	0.310359	0.183188	0.306924	0.329858	0.172531	0.397393	0.353309	0.147136	0.173985	0.596972	0.299726	0.546645	0.0905395	0.583604	0.582703	0.288816	0.0949921	0.0945691	0.153892	0.323618	0.124757	0.258731	0.42815	0.0974487	0.38754	0.106319	0.164341	0.00105626	0.225638	0.30358	0.0872814	0.0862045	0.376916	0.000932745	0.171318
rs2844627	0.575931	0.534802	0.163846	0.116334	0.184872	1	0.397937	0.501312	0.114641	0.529233	0.48654	0.0877547	0.0888927	0.51758	0.073106	0.221041	0.0700458	0.0806638	0.316817	0.096053	0.0881761	0.267442	0.269423	0.063944	0.0744215	0.0607813	0.358828	0.0596588	0.0590235	0.0697589	0.489091	0.48896	0.218855	0.0717563	0.27435	0.0704928	0.0758908	0.214804	0.0543539	0.229164	0.0208853	0.00138655	0.0375061	0.0569951	0.028948	0.0281972	0.0506073	0.00179463	0.0854755
rs2894207	0.768962	0.796922	0.237241	0.185984	0.23915	0.397937	1	0.0984578	0.183927	0.136045	0.0918827	0.12373	0.124994	0.110779	0.107707	0.480401	0.106465	0.119266	0.0578465	0.135794	0.12329	0.061599	0.709665	0.110449	0.198	0.108553	0.157746	0.105541	0.104798	0.109511	0.212125	0.213718	0.0276411	0.123646	0.0553687	0.097288	0.108094	0.0132385	0.131645	0.0442109	0.0844675	0.000242033	0.111809	0.109297	0.106105	0.104847	0.126482	0.0014931	0.14527
rs3130517	0.189073	0.168128	0.266531	0.125129	0.192491	0.501312	0.0984578	1	0.155862	0.85551	0.978125	0.112632	0.113953	0.901529	0.0969042	0.0896649	0.091872	0.0645099	0.514922	0.0904954	0.0844303	0.376604	0.0966738	0.0692338	0.0859221	0.0681003	0.295183	0.0666109	0.0668504	0.0790266	0.178943	0.177878	0.299113	0.0797756	0.285195	0.0669487	0.0874588	0.541176	0.0633659	0.266838	0.106172	8.92979e-06	0.0143986	0.0264325	0.0411877	0.0414226	0.0611261	8.7904e-06	0.00898195
rs2077580	0.236557	0.244373	0.284942	0.706728	0.258862	0.114641	0.183927	0.155862	1	0.158369	0.153108	0.363079	0.365025	0.141562	0.315389	0.149611	0.309266	0.337523	0.11073	0.446455	0.436533	0.0834568	0.140752	0.142337	0.171151	0.155889	0.0716654	0.135638	0.135633	0.456781	0.0581152	0.0577633	0.0889568	0.519228	0.423348	0.301774	0.118221	0.0734977	0.107712	0.423111	0.136911	0.000520665	0.0539798	0.0884799	0.249911	0.24839	0.107516	0.00115586	0.100192
rs2394895	0.22869	0.209504	0.243314	0.14728	0.22568	0.529233	0.136045	0.85551	0.158369	1	0.834685	0.113131	0.114393	0.907329	0.090291	0.110433	0.0861195	0.0770776	0.567507	0.106865	0.100626	0.429187	0.111151	0.0866993	0.089835	0.081982	0.272631	0.082096	0.0814138	0.0854517	0.250291	0.24903	0.318054	0.0980363	0.329875	0.0816666	0.100354	0.463088	0.0669912	0.276014	0.118612	0.00014327	0.0180543	0.0296246	0.0312773	0.03171	0.063463	0.000563253	0.00752909
rs3130467	0.181159	0.160531	0.258897	0.125301	0.187372	0.48654	0.0918827	0.978125	0.153108	0.834685	1	0.110763	0.112084	0.91849	0.0961501	0.0851548	0.0910382	0.0619545	0.498231	0.0881685	0.0821184	0.365789	0.0886107	0.0687987	0.0817336	0.067361	0.298422	0.0660965	0.0663181	0.077734	0.168826	0.16779	0.287859	0.0785297	0.281209	0.0638737	0.0870104	0.553334	0.0606398	0.263337	0.10054	2.01964e-05	0.0127229	0.0241531	0.0409912	0.0411925	0.0582776	7.55252e-07	0.00832044
rs9267463	0.174633	0.167373	0.190319	0.411952	0.36039	0.0877547	0.12373	0.112632	0.363079	0.113131	0.110763	1	0.996268	0.0962263	0.853611	0.147855	0.822342	0.533782	0.0781548	0.569045	0.530254	0.0597565	0.0875446	0.218084	0.12423	0.195134	0.0555106	0.21344	0.211278	0.427232	0.0386791	0.0384517	0.0558195	0.49412	0.136784	0.382223	0.192964	0.0521411	0.171367	0.141049	0.0721863	0.00168174	0.105921	0.123132	0.105221	0.104141	0.165861	0.0028502	0.23999
rs9267464	0.176065	0.168782	0.191813	0.414092	0.362136	0.0888927	0.124994	0.113953	0.365025	0.114393	0.112084	0.996268	1	0.0974124	0.857013	0.147727	0.825664	0.536072	0.0779935	0.571297	0.532401	0.0608003	0.0887238	0.219501	0.123524	0.196481	0.0557074	0.212244	0.210093	0.429126	0.0395951	0.0393647	0.0556988	0.49623	0.13798	0.383822	0.190878	0.0532155	0.170352	0.142347	0.0733004	0.00184693	0.105097	0.122256	0.103515	0.102456	0.164931	0.00296698	0.2416
rs3130713	0.203753	0.182203	0.218499	0.132119	0.207769	0.51758	0.110779	0.901529	0.141562	0.907329	0.91849	0.0962263	0.0974124	1	0.0755329	0.0906769	0.0715066	0.0683123	0.503126	0.0965507	0.090379	0.409619	0.0848782	0.0831069	0.0819309	0.0781967	0.271992	0.0782666	0.0775395	0.0758764	0.205457	0.204311	0.274637	0.0862963	0.30294	0.0698505	0.0909394	0.509837	0.0591539	0.255344	0.0988095	3.18113e-05	0.0130885	0.0241744	0.0316488	0.0319544	0.057566	0.000220895	0.00376533
rs3093662	0.152347	0.152562	0.180108	0.36171	0.310359	0.073106	0.107707	0.0969042	0.315389	0.090291	0.0961501	0.853611	0.857013	0.0755329	1	0.126534	0.963447	0.457664	0.0931991	0.494809	0.459587	0.0412505	0.0813853	0.183027	0.13017	0.167931	0.0448994	0.176252	0.176564	0.382918	0.0267845	0.0265927	0.0712771	0.434222	0.110023	0.325714	0.177516	0.0393341	0.170482	0.113934	0.0610316	0.00179777	0.111878	0.127194	0.0866617	0.0855804	0.165496	0.00331494	0.226884
rs7773175	0.535581	0.496935	0.161963	0.145026	0.183188	0.221041	0.480401	0.0896649	0.149611	0.110433	0.0851548	0.147855	0.147727	0.0906769	0.126534	1	0.122701	0.0905636	0.0430766	0.101553	0.0930238	0.0151925	0.293574	0.192949	0.14312	0.180252	0.339886	0.204106	0.203814	0.0857881	0.0560423	0.0567685	0.00158121	0.0884861	0.0228531	0.0736948	0.0851895	0.00525627	0.115722	0.0205961	0.0414456	0.000319424	0.109792	0.107603	0.069495	0.0693759	0.111399	0.000144901	0.071139
rs9267502	0.15021	0.150167	0.17565	0.350769	0.306924	0.0700458	0.106465	0.091872	0.309266	0.0861195	0.0910382	0.822342	0.825664	0.0715066	0.963447	0.122701	1	0.44323	0.0968658	0.486697	0.451932	0.0398829	0.0789616	0.185377	0.137626	0.169718	0.0407912	0.178432	0.1787	0.375546	0.0245325	0.0243487	0.07547	0.425903	0.104206	0.317139	0.176664	0.0356478	0.176285	0.108871	0.0574991	0.00155437	0.113371	0.132417	0.0845862	0.083489	0.170676	0.00278168	0.224946
rs2295663	0.16198	0.152971	0.125299	0.336284	0.329858	0.0806638	0.119266	0.0645099	0.337523	0.0770776	0.0619545	0.533782	0.536072	0.0683123	0.457664	0.0905636	0.44323	1	0.0481426	0.598367	0.546924	0.0445417	0.0839111	0.205835	0.103153	0.188213	0.0241162	0.1964	0.194366	0.43104	0.0361795	0.0359607	0.0390205	0.523513	0.150842	0.3939	0.180906	0.0244392	0.147988	0.12831	0.0904209	0.00112436	0.0892081	0.0962265	0.0826985	0.0830357	0.140935	0.00207574	0.242675
rs1265078	0.120695	0.109771	0.171524	0.110206	0.172531	0.316817	0.0578465	0.514922	0.11073	0.567507	0.498231	0.0781548	0.0779935	0.503126	0.0931991	0.0430766	0.0968658	0.0481426	1	0.0768905	0.0681955	0.207925	0.0291682	0.0523885	0.0652271	0.0491423	0.118963	0.0489324	0.0490697	0.0597055	0.0946696	0.0939026	0.647282	0.0678738	0.236519	0.0500889	0.0898455	0.206636	0.0455781	0.197582	0.037143	0.00365116	0.027363	0.0297121	0.0164793	0.0158441	0.0399085	0.00091584	0.0825889
rs8192591	0.177056	0.164615	0.166601	0.412374	0.397393	0.096053	0.135794	0.0904954	0.446455	0.106865	0.0881685	0.569045	0.571297	0.0965507	0.494809	0.101553	0.486697	0.598367	0.0768905	1	0.863997	0.0743065	0.0988361	0.247784	0.116206	0.231666	0.041074	0.240867	0.238635	0.723832	0.0450893	0.0448635	0.0690759	0.820694	0.256447	0.622167	0.20725	0.0413291	0.154475	0.213835	0.0834747	0.000598692	0.108187	0.124779	0.134424	0.131695	0.152933	0.00261975	0.212059
rs6916062	0.160787	0.151204	0.164849	0.390094	0.353309	0.0881761	0.12329	0.0844303	0.436533	0.100626	0.0821184	0.530254	0.532401	0.090379	0.459587	0.0930238	0.451932	0.546924	0.0681955	0.863997	1	0.0677543	0.104729	0.220128	0.113139	0.20529	0.044627	0.213757	0.211711	0.79359	0.0385773	0.0383705	0.0595834	0.741036	0.233038	0.670564	0.183715	0.0370217	0.14469	0.197617	0.0795796	0.00123835	0.100373	0.112189	0.150716	0.147728	0.140819	0.00284112	0.184363
rs3130955	0.103911	0.0886795	0.105871	0.109047	0.147136	0.267442	0.061599	0.376604	0.0834568	0.429187	0.365789	0.0597565	0.0608003	0.409619	0.0412505	0.0151925	0.0398829	0.0445417	0.207925	0.0743065	0.0677543	1	0.0263512	0.0911991	0.0667798	0.0741013	0.0597628	0.0853101	0.084204	0.0438914	0.0854738	0.0847032	0.233121	0.0552553	0.190161	0.0464075	0.0625726	0.148822	0.0591127	0.155656	0.150642	0.000661132	0.00941378	0.0317305	0.045614	0.0452565	0.0701551	0.000395136	0.000894954
rs9380237	0.560803	0.575252	0.323673	0.134202	0.173985	0.269423	0.709665	0.0966738	0.140752	0.111151	0.0886107	0.0875446	0.0887238	0.0848782	0.0813853	0.293574	0.0789616	0.0839111	0.0291682	0.0988361	0.104729	0.0263512	1	0.0631647	0.141755	0.0642509	0.156777	0.0578006	0.0588007	0.0960275	0.0904957	0.0914293	0.0171266	0.0914979	0.0268079	0.0862728	0.085178	0.0064089	0.0954459	0.0215745	0.0741342	2.55571e-05	0.088631	0.0796746	0.0989762	0.09881	0.0905152	0.000756419	0.11245
rs9394031	0.152918	0.13478	0.167566	0.135725	0.596972	0.063944	0.110449	0.0692338	0.142337	0.0866993	0.0687987	0.218084	0.219501	0.0831069	0.183027	0.192949	0.185377	0.205835	0.0523885	0.247784	0.220128	0.0911991	0.0631647	1	0.206563	0.855302	0.0702004	0.964223	0.964445	0.181248	0.0259068	0.0256803	0.0464681	0.194598	0.0558357	0.166033	0.257598	0.0310757	0.25916	0.0443945	0.0384959	0.000699116	0.117358	0.157962	0.0402689	0.0405874	0.246149	0.000217576	0.095855
rs7756521	0.193833	0.194628	0.236441	0.144328	0.299726	0.0744215	0.198	0.0859221	0.171151	0.089835	0.0817336	0.12423	0.123524	0.0819309	0.13017	0.14312	0.137626	0.103153	0.0652271	0.116206	0.113139	0.0667798	0.141755	0.206563	1	0.19577	0.0566178	0.222343	0.224992	0.0848219	0.0266071	0.0268414	0.0777303	0.0887568	0.0479617	0.10421	0.226896	0.0281115	0.783704	0.0485207	0.0966481	0.000164168	0.270794	0.287362	0.0816627	0.0802809	0.707127	0.000105178	0.0463799
rs9295938	0.152239	0.136637	0.22985	0.142715	0.546645	0.0607813	0.108553	0.0681003	0.155889	0.081982	0.067361	0.195134	0.196481	0.0781967	0.167931	0.180252	0.169718	0.188213	0.0491423	0.231666	0.20529	0.0741013	0.0642509	0.855302	0.19577	1	0.0976538	0.834406	0.838414	0.169034	0.015768	0.0155928	0.0448883	0.179379	0.0630385	0.151503	0.241086	0.0206976	0.243264	0.0746003	0.037554	0.000206336	0.110685	0.149202	0.062598	0.0627543	0.229706	1.3583e-06	0.0812235
rs2844645	0.219163	0.212694	0.209281	0.0687731	0.0905395	0.358828	0.157746	0.295183	0.0716654	0.272631	0.298422	0.0555106	0.0557074	0.271992	0.0448994	0.339886	0.0407912	0.0241162	0.118963	0.041074	0.044627	0.0597628	0.156777	0.0702004	0.0566178	0.0976538	1	0.0725177	0.0737671	0.0475336	0.0817951	0.0823659	0.051857	0.0402972	0.123876	0.0344128	0.0428439	0.0608669	0.0467741	0.144066	0.000116997	0.00014026	0.0392339	0.0414115	0.0308479	0.0304137	0.0551105	4.04423e-05	0.00989648
rs3871466	0.148098	0.130239	0.16101	0.127499	0.583604	0.0596588	0.105541	0.0666109	0.135638	0.082096	0.0660965	0.21344	0.212244	0.0782666	0.176252	0.204106	0.178432	0.1964	0.0489324	0.240867	0.213757	0.0853101	0.0578006	0.964223	0.222343	0.834406	0.0725177	1	0.995793	0.177676	0.0226428	0.0224317	0.0430804	0.188308	0.0520784	0.164183	0.262884	0.0285725	0.274993	0.0407392	0.0360427	0.00104642	0.12737	0.167475	0.0462608	0.0465397	0.260781	0.000288264	0.0897861
rs9366764	0.147376	0.12957	0.163465	0.127463	0.582703	0.0590235	0.104798	0.0668504	0.135633	0.0814138	0.0663181	0.211278	0.210093	0.0775395	0.176564	0.203814	0.1787	0.194366	0.0490697	0.238635	0.211711	0.084204	0.0588007	0.964445	0.224992	0.838414	0.0737671	0.995793	1	0.175829	0.0220838	0.0218756	0.043173	0.186383	0.0519121	0.162582	0.260312	0.0284893	0.278373	0.0405246	0.0361239	0.000863189	0.125498	0.166905	0.0472263	0.0474967	0.263917	0.000139279	0.0895409
rs7762370	0.125396	0.135361	0.133712	0.36137	0.288816	0.0697589	0.109511	0.0790266	0.456781	0.0854517	0.077734	0.427232	0.429126	0.0758764	0.382918	0.0857881	0.375546	0.43104	0.0597055	0.723832	0.79359	0.0438914	0.0960275	0.181248	0.0848219	0.169034	0.0475336	0.177676	0.175829	1	0.0310458	0.0308531	0.0418156	0.800307	0.245175	0.575526	0.138806	0.0337966	0.112049	0.208307	0.0697502	0.00163463	0.073563	0.0866391	0.179031	0.175472	0.107743	0.00204375	0.157334
rs2243868	0.316155	0.324087	0.0485491	0.0551065	0.0949921	0.489091	0.212125	0.178943	0.0581152	0.250291	0.168826	0.0386791	0.0395951	0.205457	0.0267845	0.0560423	0.0245325	0.0361795	0.0946696	0.0450893	0.0385773	0.0854738	0.0904957	0.0259068	0.0266071	0.015768	0.0817951	0.0226428	0.0220838	0.0310458	1	0.998668	0.053347	0.0365487	0.152717	0.0352886	0.0373688	0.469125	0.0174755	0.110705	0.00407731	0.00356241	0.00961832	0.0169121	0.00232627	0.00235856	0.0127017	0.00332821	0.04226
rs2524163	0.316605	0.3245	0.0481594	0.0547642	0.0945691	0.48896	0.213718	0.177878	0.0577633	0.24903	0.16779	0.0384517	0.0393647	0.204311	0.0265927	0.0567685	0.0243487	0.0359607	0.0939026	0.0448635	0.0383705	0.0847032	0.0914293	0.0256803	0.0268414	0.0155928	0.0823659	0.0224317	0.0218756	0.0308531	0.998668	1	0.0527891	0.0363363	0.151933	0.0351053	0.0371418	0.466723	0.0177188	0.110027	0.00420601	0.00362947	0.00979692	0.0167178	0.00223633	0.00226783	0.0129	0.00325332	0.0419328
rs3130573	0.0664033	0.0655339	0.135275	0.107063	0.153892	0.218855	0.0276411	0.299113	0.0889568	0.318054	0.287859	0.0558195	0.0556988	0.274637	0.0712771	0.00158121	0.07547	0.0390205	0.647282	0.0690759	0.0595834	0.233121	0.0171266	0.0464681	0.0777303	0.0448883	0.051857	0.0430804	0.043173	0.0418156	0.053347	0.0527891	1	0.0495802	0.199941	0.0485191	0.0925245	0.0874681	0.0516805	0.163588	0.035377	0.00509611	0.0291213	0.0346367	0.0119662	0.0111079	0.0470376	0.00363311	0.0705252
rs8192583	0.140613	0.153313	0.133046	0.419184	0.323618	0.0717563	0.123646	0.0797756	0.519228	0.0980363	0.0785297	0.49412	0.49623	0.0862963	0.434222	0.0884861	0.425903	0.523513	0.0678738	0.820694	0.741036	0.0552553	0.0914979	0.194598	0.0887568	0.179379	0.0402972	0.188308	0.186383	0.800307	0.0365487	0.0363363	0.0495802	1	0.298086	0.524365	0.165328	0.0333807	0.122231	0.247621	0.0774414	0.0010605	0.0898198	0.104318	0.158264	0.155013	0.12158	0.00189338	0.176705
rs8365	0.0778458	0.0825201	0.0884937	0.351569	0.124757	0.27435	0.0553687	0.285195	0.423348	0.329875	0.281209	0.136784	0.13798	0.30294	0.110023	0.0228531	0.104206	0.150842	0.236519	0.256447	0.233038	0.190161	0.0268079	0.0558357	0.0479617	0.0630385	0.123876	0.0520784	0.0519121	0.245175	0.152717	0.151933	0.199941	0.298086	1	0.173982	0.0392866	0.14536	0.0264688	0.842323	0.0225734	0.000724884	0.00961569	0.0196096	0.0611754	0.0585832	0.0257793	0.0018269	0.0242439
rs11575907	0.122426	0.113188	0.119918	0.270212	0.258731	0.0704928	0.097288	0.0669487	0.301774	0.0816666	0.0638737	0.382223	0.383822	0.0698505	0.325714	0.0736948	0.317139	0.3939	0.0500889	0.622167	0.670564	0.0464075	0.0862728	0.166033	0.10421	0.151503	0.0344128	0.164183	0.162582	0.575526	0.0352886	0.0351053	0.0485191	0.524365	0.173982	1	0.139146	0.0318879	0.124125	0.142495	0.0545892	5.42011e-05	0.0732755	0.0838573	0.123707	0.12124	0.11825	0.00136462	0.141187
rs10484552	0.157245	0.144431	0.217349	0.113486	0.42815	0.0758908	0.108094	0.0874588	0.118221	0.100354	0.0870104	0.192964	0.190878	0.0909394	0.177516	0.0851895	0.176664	0.180906	0.0898455	0.20725	0.183715	0.0625726	0.085178	0.257598	0.226896	0.241086	0.0428439	0.262884	0.260312	0.138806	0.0373688	0.0371418	0.0925245	0.165328	0.0392866	0.139146	1	0.0445534	0.282141	0.0323628	0.0820956	0.0010154	0.292958	0.282427	0.0392809	0.0387686	0.262899	0.000170529	0.0865223
rs9263967	0.0617598	0.0470144	0.102654	0.0516548	0.0974487	0.214804	0.0132385	0.541176	0.0734977	0.463088	0.553334	0.0521411	0.0532155	0.509837	0.0393341	0.00525627	0.0356478	0.0244392	0.206636	0.0413291	0.0370217	0.148822	0.0064089	0.0310757	0.0281115	0.0206976	0.0608669	0.0285725	0.0284893	0.0337966	0.469125	0.466723	0.0874681	0.0333807	0.14536	0.0318879	0.0445534	1	0.0197909	0.123649	0.00835216	0.000215513	7.73335e-05	0.00165118	0.00507487	0.00549795	0.0158492	0.000125064	0.000663612
rs9468843	0.141809	0.134444	0.161957	0.0835489	0.38754	0.0543539	0.131645	0.0633659	0.107712	0.0669912	0.0606398	0.171367	0.170352	0.0591539	0.170482	0.115722	0.176285	0.147988	0.0455781	0.154475	0.14469	0.0591127	0.0954459	0.25916	0.783704	0.243264	0.0467741	0.274993	0.278373	0.112049	0.0174755	0.0177188	0.0516805	0.122231	0.0264688	0.124125	0.282141	0.0197909	1	0.0293255	0.0701915	0.000101524	0.329432	0.359542	0.0574043	0.0558779	0.899099	1.45502e-05	0.0627668
rs3132965	0.0669554	0.0728259	0.136422	0.304109	0.106319	0.229164	0.0442109	0.266838	0.423111	0.276014	0.263337	0.141049	0.142347	0.255344	0.113934	0.0205961	0.108871	0.12831	0.197582	0.213835	0.197617	0.155656	0.0215745	0.0443945	0.0485207	0.0746003	0.144066	0.0407392	0.0405246	0.208307	0.110705	0.110027	0.163588	0.247621	0.842323	0.142495	0.0323628	0.123649	0.0293255	1	0.0186581	0.000189742	0.0094338	0.0212604	0.109851	0.105901	0.0280235	0.000396468	0.0184813
rs3094205	0.120602	0.112994	0.232479	0.131714	0.164341	0.0208853	0.0844675	0.106172	0.136911	0.118612	0.10054	0.0721863	0.0733004	0.0988095	0.0610316	0.0414456	0.0574991	0.0904209	0.037143	0.0834747	0.0795796	0.150642	0.0741342	0.0384959	0.0966481	0.037554	0.000116997	0.0360427	0.0361239	0.0697502	0.00407731	0.00420601	0.035377	0.0774414	0.0225734	0.0545892	0.0820956	0.00835216	0.0701915	0.0186581	1	0.000480665	0.0111329	0.0273903	0.0736311	0.0732603	0.0698555	6.67056e-05	0.00419037
rs2082412	0.000563329	0.000940501	0.000374086	0.00183588	0.00105626	0.00138655	0.000242033	8.92979e-06	0.000520665	0.00014327	2.01964e-05	0.00168174	0.00184693	3.18113e-05	0.00179777	0.000319424	0.00155437	0.00112436	0.00365116	0.000598692	0.00123835	0.000661132	2.55571e-05	0.000699116	0.000164168	0.000206336	0.00014026	0.00104642	0.000863189	0.00163463	0.00356241	0.00362947	0.00509611	0.0010605	0.000724884	5.42011e-05	0.0010154	0.000215513	0.000101524	0.000189742	0.000480665	1	0.000523558	0.000392875	1.62697e-05	4.50986e-06	7.16797e-06	0.221905	0.00255815
rs12526186	0.116045	0.111906	0.0855661	0.0476898	0.225638	0.0375061	0.111809	0.0143986	0.0539798	0.0180543	0.0127229	0.105921	0.105097	0.0130885	0.111878	0.109792	0.113371	0.0892081	0.027363	0.108187	0.100373	0.00941378	0.088631	0.117358	0.270794	0.110685	0.0392339	0.12737	0.125498	0.073563	0.00961832	0.00979692	0.0291213	0.0898198	0.00961569	0.0732755	0.292958	7.73335e-05	0.329432	0.0094338	0.0111329	0.000523558	1	0.705445	0.0213848	0.0205371	0.300334	0.00078518	0.0827979
rs9295917	0.149712	0.144675	0.115119	0.0744569	0.30358	0.0569951	0.109297	0.0264325	0.0884799	0.0296246	0.0241531	0.123132	0.122256	0.0241744	0.127194	0.107603	0.132417	0.0962265	0.0297121	0.124779	0.112189	0.0317305	0.0796746	0.157962	0.287362	0.149202	0.0414115	0.167475	0.166905	0.0866391	0.0169121	0.0167178	0.0346367	0.104318	0.0196096	0.0838573	0.282427	0.00165118	0.359542	0.0212604	0.0273903	0.000392875	0.705445	1	0.0302297	0.0291974	0.317378	0.000883798	0.0954473
rs2647087	0.109138	0.113749	0.143301	0.17941	0.0872814	0.028948	0.106105	0.0411877	0.249911	0.0312773	0.0409912	0.105221	0.103515	0.0316488	0.0866617	0.069495	0.0845862	0.0826985	0.0164793	0.134424	0.150716	0.045614	0.0989762	0.0402689	0.0816627	0.062598	0.0308479	0.0462608	0.0472263	0.179031	0.00232627	0.00223633	0.0119662	0.158264	0.0611754	0.123707	0.0392809	0.00507487	0.0574043	0.109851	0.0736311	1.62697e-05	0.0213848	0.0302297	1	0.991874	0.0538292	2.52462e-05	0.028519
rs2858333	0.108436	0.112925	0.142462	0.178275	0.0862045	0.0281972	0.104847	0.0414226	0.24839	0.03171	0.0411925	0.104141	0.102456	0.0319544	0.0855804	0.0693759	0.083489	0.0830357	0.0158441	0.131695	0.147728	0.0452565	0.09881	0.0405874	0.0802809	0.0627543	0.0304137	0.0465397	0.0474967	0.175472	0.00235856	0.00226783	0.0111079	0.155013	0.0585832	0.12124	0.0387686	0.00549795	0.0558779	0.105901	0.0732603	4.50986e-06	0.0205371	0.0291974	0.991874	1	0.0523052	8.49881e-06	0.0280742
rs2240803	0.137664	0.129988	0.157763	0.0847153	0.376916	0.0506073	0.126482	0.0611261	0.107516	0.063463	0.0582776	0.165861	0.164931	0.057566	0.165496	0.111399	0.170676	0.140935	0.0399085	0.152933	0.140819	0.0701551	0.0905152	0.246149	0.707127	0.229706	0.0551105	0.260781	0.263917	0.107743	0.0127017	0.0129	0.0470376	0.12158	0.0257793	0.11825	0.262899	0.0158492	0.899099	0.0280235	0.0698555	7.16797e-06	0.300334	0.317378	0.0538292	0.0523052	1	2.90131e-05	0.0569663
rs6861600	0.000722769	0.00140349	8.261e-06	0.00263036	0.000932745	0.00179463	0.0014931	8.7904e-06	0.00115586	0.000563253	7.55252e-07	0.0028502	0.00296698	0.000220895	0.00331494	0.000144901	0.00278168	0.00207574	0.00091584	0.00261975	0.00284112	0.000395136	0.000756419	0.000217576	0.000105178	1.3583e-06	4.04423e-05	0.000288264	0.000139279	0.00204375	0.00332821	0.00325332	0.00363311	0.00189338	0.0018269	0.00136462	0.000170529	0.000125064	1.45502e-05	0.000396468	6.67056e-05	0.221905	0.00078518	0.000883798	2.52462e-05	8.49881e-06	2.90131e-05	1	0.000365725
rs9501106	0.208007	0.197891	0.0550836	0.117612	0.171318	0.0854755	0.14527	0.00898195	0.100192	0.00752909	0.00832044	0.23999	0.2416	0.00376533	0.226884	0.071139	0.224946	0.242675	0.0825889	0.212059	0.184363	0.000894954	0.11245	0.095855	0.0463799	0.0812235	0.00989648	0.0897861	0.0895409	0.157334	0.04226	0.0419328	0.0705252	0.176705	0.0242439	0.141187	0.0865223	0.000663612	0.0627668	0.0184813	0.00419037	0.00255815	0.0827979	0.0954473	0.028519	0.0280742	0.0569663	0.000365725	1
rs2107195	0.0974015	0.0896369	0.126198	0.101597	0.191038	0.0419971	0.0665778	0.072717	0.119234	0.073775	0.0724272	0.0855501	0.0846271	0.0723063	0.0820703	0.049619	0.0848273	0.0763829	0.0553962	0.0869807	0.0772963	0.0753151	0.0468629	0.0921697	0.159535	0.0851631	0.0223392	0.0960731	0.0946633	0.0723041	0.0155308	0.0153656	0.0421836	0.085001	0.043796	0.0616559	0.413479	0.0353956	0.099533	0.033388	0.113154	0.000688617	0.117336	0.119122	0.070517	0.0708704	0.0935312	0.000112514	0.0348926
[truncated: 1 more columns]

## Sheet: R2_square
rs12191877	rs9468933	rs3823418	rs9267673	rs13191258	rs2844627	rs2894207	rs3130517	rs2077580	rs2394895	rs3130467	rs9267463	rs9267464	rs3130713	rs3093662	rs7773175	rs9267502	rs2295663	rs1265078	rs8192591	rs6916062	rs3130955	rs9380237	rs9394031	rs7756521	rs9295938	rs2844645	rs3871466	rs9366764	rs7762370	rs2243868	rs2524163	rs3130573	rs8192583	rs8365	rs11575907	rs10484552	rs9263967	rs9468843	rs3132965	rs3094205	rs2082412	rs12526186	rs9295917	rs2647087	rs2858333	rs2240803	rs6861600	rs9501106	rs2107195
rs12191877	1	0.963678	0.379796	0.245231	0.35023	0.544192	0.775996	0.200506	0.244424	0.241914	0.199079	0.169494	0.168349	0.22097	0.1532	0.502991	0.145309	0.183802	0.131544	0.164513	0.145068	0.116165	0.571071	0.158455	0.201902	0.158239	0.188847	0.157607	0.156532	0.10348	0.317437	0.317437	0.0703513	0.125119	0.0721369	0.0842518	0.207584	0.0785063	0.125263	0.0544687	0.160048	0.000299587	0.102348	0.136112	0.108861	0.108175	0.116517	0.00180274	0.199068
rs9468933	0.963678	1	0.372122	0.255194	0.333395	0.521484	0.803839	0.189426	0.255581	0.228558	0.187897	0.167504	0.166418	0.207811	0.158181	0.473683	0.149586	0.176544	0.117563	0.160339	0.1413	0.108846	0.594746	0.149712	0.200036	0.149086	0.189619	0.148757	0.147701	0.111976	0.33401	0.33401	0.0657728	0.134725	0.0778533	0.0880772	0.196713	0.0714924	0.123017	0.0618774	0.152348	0.000155623	0.0936642	0.131224	0.118172	0.117254	0.113845	0.00242088	0.190552
rs3823418	0.379796	0.372122	1	0.250611	0.381378	0.184973	0.277204	0.281383	0.314746	0.256158	0.279298	0.199711	0.198487	0.231569	0.197699	0.175017	0.187335	0.146698	0.17167	0.175772	0.161872	0.124006	0.337596	0.167692	0.252355	0.216101	0.17902	0.166725	0.165586	0.126667	0.0791362	0.0791362	0.148339	0.148501	0.0912798	0.0834452	0.209278	0.132363	0.160429	0.135497	0.20419	1.70654e-05	0.0796302	0.110608	0.144847	0.141958	0.160135	0.000787344	0.0582658
rs9267673	0.245231	0.255194	0.250611	1	0.207845	0.138417	0.187827	0.125817	0.69251	0.140964	0.130449	0.439347	0.441997	0.133218	0.395694	0.142458	0.37897	0.356126	0.0931221	0.405307	0.380431	0.114078	0.136613	0.0940298	0.148881	0.0922215	0.0647863	0.0914352	0.0907802	0.347511	0.0741075	0.0741075	0.102708	0.427593	0.334989	0.227256	0.0971746	0.0594355	0.0732053	0.290561	0.116336	1.03921e-05	0.030042	0.0601149	0.175127	0.173093	0.0725539	0.000492328	0.091792
rs13191258	0.35023	0.333395	0.381378	0.207845	1	0.182328	0.266283	0.181981	0.21097	0.208443	0.182168	0.321777	0.323669	0.195615	0.296123	0.177442	0.285922	0.358083	0.152852	0.350577	0.313862	0.134628	0.206621	0.539062	0.264723	0.496033	0.0783886	0.5316	0.529999	0.238389	0.115945	0.115945	0.134832	0.29143	0.0802979	0.192735	0.441611	0.113905	0.345823	0.0672105	0.161787	0.00055202	0.19066	0.260651	0.0644609	0.0617065	0.338117	0.000197869	0.182813
rs2844627	0.544192	0.521484	0.184973	0.138417	0.182328	1	0.387603	0.530339	0.142464	0.565587	0.521711	0.0841346	0.0837588	0.553907	0.0686952	0.191798	0.0647931	0.0934268	0.367976	0.0876753	0.0871119	0.305207	0.265197	0.0517824	0.0878964	0.058199	0.370204	0.0512372	0.0504555	0.0713475	0.51087	0.51087	0.250666	0.0750438	0.303151	0.0499139	0.112386	0.246365	0.0467504	0.245321	0.0221484	0.000913459	0.0345826	0.0449586	0.0348937	0.0347896	0.0373665	0.000820257	0.0913222
rs2894207	0.775996	0.803839	0.277204	0.187827	0.266283	0.387603	1	0.12683	0.193594	0.159355	0.124965	0.127296	0.126527	0.141614	0.118766	0.442226	0.114136	0.149759	0.0657518	0.130841	0.114126	0.069892	0.715129	0.109435	0.225671	0.105312	0.149666	0.108008	0.107023	0.0866524	0.221337	0.221337	0.0301641	0.107055	0.0440201	0.0767782	0.142175	0.031696	0.146873	0.0338819	0.109533	0.000583643	0.102283	0.113068	0.111334	0.109912	0.140374	0.00245167	0.141586
rs3130517	0.200506	0.189426	0.281383	0.125817	0.181981	0.530339	0.12683	1	0.195416	0.881024	0.98566	0.123249	0.122868	0.899667	0.100364	0.126594	0.0943934	0.0808274	0.502638	0.09007	0.0894314	0.377655	0.115145	0.0611812	0.124233	0.073068	0.344903	0.0604282	0.0595449	0.0943029	0.210292	0.210292	0.300201	0.0971421	0.336667	0.0482042	0.111546	0.551369	0.0754375	0.329442	0.0767731	0.000329674	0.0261015	0.0353727	0.0481612	0.0478552	0.0645821	0.000307866	0.0119544
rs2077580	0.244424	0.255581	0.314746	0.69251	0.21097	0.142464	0.193594	0.195416	1	0.176713	0.201366	0.404669	0.407108	0.164069	0.370283	0.159129	0.351557	0.347734	0.118963	0.442629	0.441696	0.09466	0.148681	0.0970408	0.18423	0.0999351	0.0749971	0.0925615	0.0919258	0.459283	0.0753263	0.0753263	0.104294	0.53385	0.411119	0.250285	0.0933071	0.101998	0.105611	0.442088	0.117382	9.28129e-05	0.0373813	0.0696623	0.258424	0.255408	0.105049	0.000858718	0.0864681
rs2394895	0.241914	0.228558	0.256158	0.140964	0.208443	0.565587	0.159355	0.881024	0.176713	1	0.869265	0.0894997	0.0890239	0.940122	0.0711731	0.125875	0.067929	0.091696	0.560962	0.0993859	0.098892	0.426486	0.138681	0.0664167	0.110555	0.07472	0.316008	0.0660137	0.0651353	0.0941969	0.275696	0.275696	0.329762	0.105256	0.372704	0.0519306	0.124078	0.496871	0.0601535	0.322333	0.0927199	0.00022355	0.0228941	0.0322825	0.0393801	0.0394083	0.0498722	0.000191723	0.0110164
rs3130467	0.199079	0.187897	0.279298	0.130449	0.182168	0.521711	0.124965	0.98566	0.201366	0.869265	1	0.123435	0.123069	0.914933	0.100314	0.124286	0.0959493	0.0832417	0.492997	0.0940941	0.0933604	0.370912	0.112101	0.0601738	0.128132	0.0717841	0.345834	0.0593876	0.058508	0.0996889	0.204368	0.204368	0.292866	0.102846	0.339436	0.050004	0.112267	0.559954	0.0781942	0.330958	0.0748652	0.000565088	0.0278009	0.0381823	0.0503504	0.049987	0.0669081	0.000289411	0.011553
rs9267463	0.169494	0.167504	0.199711	0.439347	0.321777	0.0841346	0.127296	0.123249	0.404669	0.0894997	0.123435	1	0.995575	0.0821766	0.891016	0.1811	0.844846	0.491951	0.0513835	0.494415	0.45727	0.0536755	0.0802766	0.182629	0.124894	0.168038	0.081499	0.176565	0.175754	0.3604	0.0291987	0.0291987	0.0487248	0.440424	0.11678	0.294013	0.173184	0.0524393	0.156461	0.155128	0.0655578	0.0041065	0.0646694	0.104825	0.0926059	0.0908142	0.151233	0.00247848	0.208188
rs9267464	0.168349	0.166418	0.198487	0.441997	0.323669	0.0837588	0.126527	0.122868	0.407108	0.0890239	0.123069	0.995575	1	0.0817626	0.895179	0.178438	0.848888	0.494501	0.0511443	0.496738	0.459459	0.0535386	0.0798998	0.181043	0.126286	0.166578	0.0802188	0.175026	0.174221	0.362337	0.0292009	0.0292009	0.0498461	0.442648	0.118096	0.295498	0.174379	0.0525161	0.157933	0.156779	0.0653381	0.00383765	0.0655343	0.105989	0.0921118	0.0903372	0.152711	0.00265738	0.209898
rs3130713	0.22097	0.207811	0.231569	0.133218	0.195615	0.553907	0.141614	0.899667	0.164069	0.940122	0.914933	0.0821766	0.0817626	1	0.0642114	0.111218	0.0622544	0.0867576	0.513817	0.0950998	0.0945309	0.415862	0.120462	0.0666309	0.109204	0.0755823	0.31436	0.066034	0.0651358	0.0905744	0.246178	0.246178	0.301109	0.101682	0.354717	0.0503836	0.120643	0.520598	0.0609716	0.302944	0.0804923	0.000270126	0.0251546	0.0336857	0.0397343	0.0396509	0.0500423	0.000460613	0.00792305
rs3093662	0.1532	0.158181	0.197699	0.395694	0.296123	0.0686952	0.118766	0.100364	0.370283	0.0711731	0.100314	0.891016	0.895179	0.0642114	1	0.149991	0.945945	0.442815	0.0588524	0.452154	0.42454	0.0374747	0.0793491	0.161132	0.113651	0.147071	0.0678803	0.155347	0.15456	0.34211	0.0209614	0.0209614	0.0655659	0.405712	0.0960471	0.288128	0.163917	0.0362258	0.138961	0.136662	0.053999	0.00482533	0.0641417	0.099981	0.0970319	0.0949807	0.133084	0.00346827	0.200855
rs7773175	0.502991	0.473683	0.175017	0.142458	0.177442	0.191798	0.442226	0.126594	0.159129	0.125875	0.124286	0.1811	0.178438	0.111218	0.149991	1	0.136155	0.0888292	0.0391608	0.0875864	0.0709032	0.0185514	0.266034	0.204273	0.135591	0.19156	0.358658	0.209925	0.208189	0.0535422	0.0481872	0.0481872	0.00176445	0.0723121	0.0179482	0.042325	0.0997113	0.0180001	0.101884	0.0231105	0.050609	0.000221995	0.086923	0.0749147	0.0545961	0.0548917	0.0917843	0.00037516	0.0583874
rs9267502	0.145309	0.149586	0.187335	0.37897	0.285922	0.0647931	0.114136	0.0943934	0.351557	0.067929	0.0959493	0.844846	0.848888	0.0622544	0.945945	0.136155	1	0.42709	0.066647	0.436129	0.402933	0.0342521	0.0733718	0.153008	0.118113	0.141656	0.0618067	0.147321	0.146543	0.322507	0.0176952	0.0176952	0.0709639	0.38922	0.090828	0.275509	0.160417	0.0319801	0.146552	0.131973	0.0506522	0.00398057	0.0706757	0.11558	0.0946919	0.0925884	0.142065	0.00310007	0.204055
rs2295663	0.183802	0.176544	0.146698	0.356126	0.358083	0.0934268	0.149759	0.0808274	0.347734	0.091696	0.0832417	0.491951	0.494501	0.0867576	0.442815	0.0888292	0.42709	1	0.055799	0.609652	0.574263	0.0488385	0.115459	0.185406	0.117176	0.167958	0.0290898	0.182707	0.181897	0.458817	0.0455769	0.0455769	0.0526886	0.538396	0.133818	0.363772	0.194327	0.0415884	0.155921	0.108282	0.101742	0.00306104	0.064185	0.100191	0.090657	0.0890622	0.146291	0.0023915	0.233284
rs1265078	0.131544	0.117563	0.17167	0.0931221	0.152852	0.367976	0.0657518	0.502638	0.118963	0.560962	0.492997	0.0513835	0.0511443	0.513817	0.0588524	0.0391608	0.066647	0.055799	1	0.0662707	0.0620382	0.230476	0.03292	0.0327518	0.067776	0.0351819	0.138633	0.0329502	0.0322717	0.0613015	0.125252	0.125252	0.668568	0.0654647	0.256342	0.0326703	0.103352	0.216673	0.0337669	0.219011	0.0189115	0.000174372	0.0278156	0.0227799	0.0179866	0.0173237	0.0279455	0.000500419	0.103555
rs8192591	0.164513	0.160339	0.175772	0.405307	0.350577	0.0876753	0.130841	0.09007	0.442629	0.0993859	0.0940941	0.494415	0.496738	0.0950998	0.452154	0.0875864	0.436129	0.609652	0.0662707	1	0.868538	0.0648052	0.0888788	0.192234	0.099216	0.176418	0.0465204	0.186779	0.186077	0.706201	0.052604	0.052604	0.0659172	0.841602	0.239921	0.529121	0.155041	0.0540844	0.121977	0.213983	0.0793839	0.00294304	0.0537573	0.0847302	0.14252	0.140836	0.121335	0.0038537	0.196245
rs6916062	0.145068	0.1413	0.161872	0.380431	0.313862	0.0871119	0.114126	0.0894314	0.441696	0.098892	0.0933604	0.45727	0.459459	0.0945309	0.42454	0.0709032	0.402933	0.574263	0.0620382	0.868538	1	0.0678009	0.0905201	0.16965	0.0894925	0.162296	0.0409499	0.164648	0.163998	0.793443	0.0500314	0.0500314	0.0727798	0.772922	0.234855	0.613009	0.149715	0.0562914	0.113807	0.209063	0.070606	0.00210011	0.0489855	0.0758974	0.155779	0.153858	0.113185	0.00528217	0.174476
rs3130955	0.116165	0.108846	0.124006	0.114078	0.134628	0.305207	0.069892	0.377655	0.09466	0.426486	0.370912	0.0536755	0.0535386	0.415862	0.0374747	0.0185514	0.0342521	0.0488385	0.230476	0.0648052	0.0678009	1	0.0357741	0.0758126	0.105451	0.06884	0.0741331	0.0738526	0.0740543	0.0494818	0.106626	0.106626	0.27526	0.0605704	0.227579	0.0343884	0.0759471	0.153456	0.0676936	0.179397	0.129031	0.000979341	0.0235683	0.045387	0.0392631	0.0393403	0.0733535	0.00289666	0.00394023
rs9380237	0.571071	0.594746	0.337596	0.136613	0.206621	0.265197	0.715129	0.115145	0.148681	0.138681	0.112101	0.0802766	0.0798998	0.120462	0.0793491	0.266034	0.0733718	0.115459	0.03292	0.0888788	0.0905201	0.0357741	1	0.070287	0.178125	0.0707626	0.140004	0.0682455	0.0673344	0.0724473	0.105548	0.105548	0.0208831	0.0761711	0.0219377	0.0640775	0.109602	0.0187642	0.116914	0.0154714	0.0867606	0.000402609	0.076322	0.0851434	0.120621	0.118036	0.107715	0.00340726	0.0930037
rs9394031	0.158455	0.149712	0.167692	0.0940298	0.539062	0.0517824	0.109435	0.0611812	0.0970408	0.0664167	0.0601738	0.182629	0.181043	0.0666309	0.161132	0.204273	0.153008	0.185406	0.0327518	0.192234	0.16965	0.0758126	0.070287	1	0.158224	0.877637	0.0621225	0.981797	0.978807	0.119017	0.0200559	0.0200559	0.0272225	0.149167	0.024766	0.105825	0.219246	0.0246069	0.215719	0.0206699	0.0531496	0.000352186	0.0840639	0.126503	0.0308898	0.0288244	0.203875	1.35466e-06	0.0897125
rs7756521	0.201902	0.200036	0.252355	0.148881	0.264723	0.0878964	0.225671	0.124233	0.18423	0.110555	0.128132	0.124894	0.126286	0.109204	0.113651	0.135591	0.118113	0.117176	0.067776	0.099216	0.0894925	0.105451	0.178125	0.158224	1	0.133956	0.0492352	0.164005	0.165143	0.0611138	0.0343129	0.0343129	0.072602	0.0891669	0.0531838	0.0541754	0.202373	0.0562681	0.798555	0.0548094	0.100468	1.79059e-05	0.255737	0.276652	0.0621572	0.0619352	0.738251	0.000125695	0.036918
rs9295938	0.158239	0.149086	0.216101	0.0922215	0.496033	0.058199	0.105312	0.073068	0.0999351	0.07472	0.0717841	0.168038	0.166578	0.0755823	0.147071	0.19156	0.141656	0.167958	0.0351819	0.176418	0.162296	0.06884	0.0707626	0.877637	0.133956	1	0.0926279	0.860835	0.858031	0.115066	0.0158706	0.0158706	0.0280261	0.138248	0.0276436	0.102165	0.207071	0.0236301	0.188156	0.0338637	0.0498479	0.00035376	0.0782173	0.116332	0.0392004	0.0367447	0.179218	6.68729e-05	0.0759109
rs2844645	0.188847	0.189619	0.17902	0.0647863	0.0783886	0.370204	0.149666	0.344903	0.0749971	0.316008	0.345834	0.081499	0.0802188	0.31436	0.0678803	0.358658	0.0618067	0.0290898	0.138633	0.0465204	0.0409499	0.0741331	0.140004	0.0621225	0.0492352	0.0926279	1	0.064441	0.0643065	0.0410509	0.0837561	0.0837561	0.0657879	0.039605	0.134638	0.0228969	0.0335623	0.0758369	0.0331464	0.158975	0.00124491	0.00354667	0.0159881	0.013182	0.0231766	0.0231401	0.0335418	8.74367e-06	0.0147259
rs3871466	0.157607	0.148757	0.166725	0.0914352	0.5316	0.0512372	0.108008	0.0604282	0.0925615	0.0660137	0.0593876	0.176565	0.175026	0.066034	0.155347	0.209925	0.147321	0.182707	0.0329502	0.186779	0.164648	0.0738526	0.0682455	0.981797	0.164005	0.860835	0.064441	1	0.996955	0.114788	0.0201235	0.0201235	0.0264258	0.144315	0.0222257	0.102449	0.227627	0.0245184	0.223908	0.0182369	0.0508964	0.000563195	0.0914464	0.13287	0.0308717	0.0287932	0.211305	6.81036e-07	0.0865796
rs9366764	0.156532	0.147701	0.165586	0.0907802	0.529999	0.0504555	0.107023	0.0595449	0.0919258	0.0651353	0.058508	0.175754	0.174221	0.0651358	0.15456	0.208189	0.146543	0.181897	0.0322717	0.186077	0.163998	0.0740543	0.0673344	0.978807	0.165143	0.858031	0.0643065	0.996955	1	0.114214	0.0194888	0.0194888	0.0258019	0.143669	0.0218411	0.102001	0.226715	0.0237857	0.225513	0.0178674	0.0522518	0.000510126	0.0906812	0.134079	0.0311953	0.0290999	0.21277	4.10205e-06	0.0858773
rs7762370	0.10348	0.111976	0.126667	0.347511	0.238389	0.0713475	0.0866524	0.0943029	0.459283	0.0941969	0.0996889	0.3604	0.362337	0.0905744	0.34211	0.0535422	0.322507	0.458817	0.0613015	0.706201	0.793443	0.0494818	0.0724473	0.119017	0.0611138	0.115066	0.0410509	0.114788	0.114214	1	0.0434391	0.0434391	0.0537178	0.831802	0.26276	0.527215	0.108674	0.0595171	0.0795889	0.238408	0.0578505	0.0012831	0.0331501	0.055493	0.200962	0.197827	0.0801197	0.00368415	0.133614
rs2243868	0.317437	0.33401	0.0791362	0.0741075	0.115945	0.51087	0.221337	0.210292	0.0753263	0.275696	0.204368	0.0291987	0.0292009	0.246178	0.0209614	0.0481872	0.0176952	0.0455769	0.125252	0.052604	0.0500314	0.106626	0.105548	0.0200559	0.0343129	0.0158706	0.0837561	0.0201235	0.0194888	0.0434391	1	1	0.0716952	0.0459499	0.179338	0.0289138	0.0694529	0.517843	0.0138287	0.127905	0.00110524	0.000198202	0.00619388	0.0123926	0.00355712	0.00357773	0.0106295	0.000555616	0.0455662
rs2524163	0.317437	0.33401	0.0791362	0.0741075	0.115945	0.51087	0.221337	0.210292	0.0753263	0.275696	0.204368	0.0291987	0.0292009	0.246178	0.0209614	0.0481872	0.0176952	0.0455769	0.125252	0.052604	0.0500314	0.106626	0.105548	0.0200559	0.0343129	0.0158706	0.0837561	0.0201235	0.0194888	0.0434391	1	1	0.0716952	0.0459499	0.179338	0.0289138	0.0694529	0.517843	0.0138287	0.127905	0.00110524	0.000198202	0.00619388	0.0123926	0.00355712	0.00357773	0.0106295	0.000555616	0.0455662
rs3130573	0.0703513	0.0657728	0.148339	0.102708	0.134832	0.250666	0.0301641	0.300201	0.104294	0.329762	0.292866	0.0487248	0.0498461	0.301109	0.0655659	0.00176445	0.0709639	0.0526886	0.668568	0.0659172	0.0727798	0.27526	0.0208831	0.0272225	0.072602	0.0280261	0.0657879	0.0264258	0.0258019	0.0537178	0.0716952	0.0716952	1	0.0547472	0.231425	0.040789	0.0815115	0.0964096	0.0377534	0.201843	0.0151464	4.57565e-05	0.0233645	0.0193324	0.0246279	0.0236677	0.0315502	0.000564755	0.0773666
rs8192583	0.125119	0.134725	0.148501	0.427593	0.29143	0.0750438	0.107055	0.0971421	0.53385	0.105256	0.102846	0.440424	0.442648	0.101682	0.405712	0.0723121	0.38922	0.538396	0.0654647	0.841602	0.772922	0.0605704	0.0761711	0.149167	0.0891669	0.138248	0.039605	0.144315	0.143669	0.831802	0.0459499	0.0459499	0.0547472	1	0.30203	0.490039	0.135305	0.0582943	0.11213	0.275694	0.0728115	0.00204275	0.050202	0.0799147	0.172437	0.169893	0.109782	0.00447286	0.164504
rs8365	0.0721369	0.0778533	0.0912798	0.334989	0.0802979	0.303151	0.0440201	0.336667	0.411119	0.372704	0.339436	0.11678	0.118096	0.354717	0.0960471	0.0179482	0.090828	0.133818	0.256342	0.239921	0.234855	0.227579	0.0219377	0.024766	0.0531838	0.0276436	0.134638	0.0222257	0.0218411	0.26276	0.179338	0.179338	0.231425	0.30203	1	0.147417	0.0251165	0.19395	0.0190539	0.856594	0.0199411	0.000255264	0.00112325	0.00699862	0.072822	0.0712772	0.0161042	0.00180383	0.0138724
rs11575907	0.0842518	0.0880772	0.0834452	0.227256	0.192735	0.0499139	0.0767782	0.0482042	0.250285	0.0519306	0.050004	0.294013	0.295498	0.0503836	0.288128	0.042325	0.275509	0.363772	0.0326703	0.529121	0.613009	0.0343884	0.0640775	0.105825	0.0541754	0.102165	0.0228969	0.102449	0.102001	0.527215	0.0289138	0.0289138	0.040789	0.490039	0.147417	1	0.0960563	0.0282149	0.0721062	0.126039	0.0344708	0.000744418	0.0336173	0.0483182	0.107662	0.106836	0.0769219	0.00188432	0.127427
rs10484552	0.207584	0.196713	0.209278	0.0971746	0.441611	0.112386	0.142175	0.111546	0.0933071	0.124078	0.112267	0.173184	0.174379	0.120643	0.163917	0.0997113	0.160417	0.194327	0.103352	0.155041	0.149715	0.0759471	0.109602	0.219246	0.202373	0.207071	0.0335623	0.227627	0.226715	0.108674	0.0694529	0.0694529	0.0815115	0.135305	0.0251165	0.0960563	1	0.0768232	0.257466	0.0169689	0.0898828	0.000617472	0.324844	0.28554	0.0248237	0.0244444	0.231906	0.000427888	0.113857
rs9263967	0.0785063	0.0714924	0.132363	0.0594355	0.113905	0.246365	0.031696	0.551369	0.101998	0.496871	0.559954	0.0524393	0.0525161	0.520598	0.0362258	0.0180001	0.0319801	0.0415884	0.216673	0.0540844	0.0562914	0.153456	0.0187642	0.0246069	0.0562681	0.0236301	0.0758369	0.0245184	0.0237857	0.0595171	0.517843	0.517843	0.0964096	0.0582943	0.19395	0.0282149	0.0768232	1	0.0308754	0.17245	0.0052231	1.61873e-05	0.0041935	0.00946802	0.00699758	0.00694089	0.0264401	0.000178967	0.00227632
rs9468843	0.125263	0.123017	0.160429	0.0732053	0.345823	0.0467504	0.146873	0.0754375	0.105611	0.0601535	0.0781942	0.156461	0.157933	0.0609716	0.138961	0.101884	0.146552	0.155921	0.0337669	0.121977	0.113807	0.0676936	0.116914	0.215719	0.798555	0.188156	0.0331464	0.223908	0.225513	0.0795889	0.0138287	0.0138287	0.0377534	0.11213	0.0190539	0.0721062	0.257466	0.0308754	1	0.0236783	0.0654312	2.06239e-06	0.322211	0.355742	0.038289	0.0377356	0.924718	0.000230106	0.0573436
rs3132965	0.0544687	0.0618774	0.135497	0.290561	0.0672105	0.245321	0.0338819	0.329442	0.442088	0.322333	0.330958	0.155128	0.156779	0.302944	0.136662	0.0231105	0.131973	0.108282	0.219011	0.213983	0.209063	0.179397	0.0154714	0.0206699	0.0548094	0.0338637	0.158975	0.0182369	0.0178674	0.238408	0.127905	0.127905	0.201843	0.275694	0.856594	0.126039	0.0169689	0.17245	0.0236783	1	0.014184	9.51951e-05	0.000718264	0.00743846	0.116829	0.114033	0.0201007	0.00200814	0.00816455
rs3094205	0.160048	0.152348	0.20419	0.116336	0.161787	0.0221484	0.109533	0.0767731	0.117382	0.0927199	0.0748652	0.0655578	0.0653381	0.0804923	0.053999	0.050609	0.0506522	0.101742	0.0189115	0.0793839	0.070606	0.129031	0.0867606	0.0531496	0.100468	0.0498479	0.00124491	0.0508964	0.0522518	0.0578505	0.00110524	0.00110524	0.0151464	0.0728115	0.0199411	0.0344708	0.0898828	0.0052231	0.0654312	0.014184	1	0.000764443	0.0298389	0.0477527	0.0639443	0.0640719	0.0617199	0.000115317	0.00417895
rs2082412	0.000299587	0.000155623	1.70654e-05	1.03921e-05	0.00055202	0.000913459	0.000583643	0.000329674	9.28129e-05	0.00022355	0.000565088	0.0041065	0.00383765	0.000270126	0.00482533	0.000221995	0.00398057	0.00306104	0.000174372	0.00294304	0.00210011	0.000979341	0.000402609	0.000352186	1.79059e-05	0.00035376	0.00354667	0.000563195	0.000510126	0.0012831	0.000198202	0.000198202	4.57565e-05	0.00204275	0.000255264	0.000744418	0.000617472	1.61873e-05	2.06239e-06	9.51951e-05	0.000764443	1	3.77099e-06	3.07853e-06	0.000599147	0.000700082	7.20604e-06	0.26949	0.000764862
rs12526186	0.102348	0.0936642	0.0796302	0.030042	0.19066	0.0345826	0.102283	0.0261015	0.0373813	0.0228941	0.0278009	0.0646694	0.0655343	0.0251546	0.0641417	0.086923	0.0706757	0.064185	0.0278156	0.0537573	0.0489855	0.0235683	0.076322	0.0840639	0.255737	0.0782173	0.0159881	0.0914464	0.0906812	0.0331501	0.00619388	0.00619388	0.0233645	0.050202	0.00112325	0.0336173	0.324844	0.0041935	0.322211	0.000718264	0.0298389	3.77099e-06	1	0.672876	0.0181485	0.0178866	0.287093	7.00525e-05	0.0526721
rs9295917	0.136112	0.131224	0.110608	0.0601149	0.260651	0.0449586	0.113068	0.0353727	0.0696623	0.0322825	0.0381823	0.104825	0.105989	0.0336857	0.099981	0.0749147	0.11558	0.100191	0.0227799	0.0847302	0.0758974	0.045387	0.0851434	0.126503	0.276652	0.116332	0.013182	0.13287	0.134079	0.055493	0.0123926	0.0123926	0.0193324	0.0799147	0.00699862	0.0483182	0.28554	0.00946802	0.355742	0.00743846	0.0477527	3.07853e-06	0.672876	1	0.0257154	0.0253011	0.320948	0.000369229	0.0705518
rs2647087	0.108861	0.118172	0.144847	0.175127	0.0644609	0.0348937	0.111334	0.0481612	0.258424	0.0393801	0.0503504	0.0926059	0.0921118	0.0397343	0.0970319	0.0545961	0.0946919	0.090657	0.0179866	0.14252	0.155779	0.0392631	0.120621	0.0308898	0.0621572	0.0392004	0.0231766	0.0308717	0.0311953	0.200962	0.00355712	0.00355712	0.0246279	0.172437	0.072822	0.107662	0.0248237	0.00699758	0.038289	0.116829	0.0639443	0.000599147	0.0181485	0.0257154	1	0.989944	0.0393167	0.000230314	0.0150768
rs2858333	0.108175	0.117254	0.141958	0.173093	0.0617065	0.0347896	0.109912	0.0478552	0.255408	0.0394083	0.049987	0.0908142	0.0903372	0.0396509	0.0949807	0.0548917	0.0925884	0.0890622	0.0173237	0.140836	0.153858	0.0393403	0.118036	0.0288244	0.0619352	0.0367447	0.0231401	0.0287932	0.0290999	0.197827	0.00357773	0.00357773	0.0236677	0.169893	0.0712772	0.106836	0.0244444	0.00694089	0.0377356	0.114033	0.0640719	0.000700082	0.0178866	0.0253011	0.989944	1	0.0386389	0.000397105	0.0143157
rs2240803	0.116517	0.113845	0.160135	0.0725539	0.338117	0.0373665	0.140374	0.0645821	0.105049	0.0498722	0.0669081	0.151233	0.152711	0.0500423	0.133084	0.0917843	0.142065	0.146291	0.0279455	0.121335	0.113185	0.0733535	0.107715	0.203875	0.738251	0.179218	0.0335418	0.211305	0.21277	0.0801197	0.0106295	0.0106295	0.0315502	0.109782	0.0161042	0.0769219	0.231906	0.0264401	0.924718	0.0201007	0.0617199	7.20604e-06	0.287093	0.320948	0.0393167	0.0386389	1	0.000560382	0.0504928
rs6861600	0.00180274	0.00242088	0.000787344	0.000492328	0.000197869	0.000820257	0.00245167	0.000307866	0.000858718	0.000191723	0.000289411	0.00247848	0.00265738	0.000460613	0.00346827	0.00037516	0.00310007	0.0023915	0.000500419	0.0038537	0.00528217	0.00289666	0.00340726	1.35466e-06	0.000125695	6.68729e-05	8.74367e-06	6.81036e-07	4.10205e-06	0.00368415	0.000555616	0.000555616	0.000564755	0.00447286	0.00180383	0.00188432	0.000427888	0.000178967	0.000230106	0.00200814	0.000115317	0.26949	7.00525e-05	0.000369229	0.000230314	0.000397105	0.000560382	1	0.000289512
rs9501106	0.199068	0.190552	0.0582658	0.091792	0.182813	0.0913222	0.141586	0.0119544	0.0864681	0.0110164	0.011553	0.208188	0.209898	0.00792305	0.200855	0.0583874	0.204055	0.233284	0.103555	0.196245	0.174476	0.00394023	0.0930037	0.0897125	0.036918	0.0759109	0.0147259	0.0865796	0.0858773	0.133614	0.0455662	0.0455662	0.0773666	0.164504	0.0138724	0.127427	0.113857	0.00227632	0.0573436	0.00816455	0.00417895	0.000764862	0.0526721	0.0705518	0.0150768	0.0143157	0.0504928	0.000289512	1
rs2107195	0.173422	0.165062	0.171603	0.119301	0.195974	0.0859143	0.121005	0.118402	0.136292	0.123863	0.118906	0.103769	0.104814	0.117606	0.0958586	0.0843363	0.0920317	0.0873865	0.0946448	0.074634	0.0688367	0.105133	0.0874621	0.0780228	0.19223	0.0741894	0.0304579	0.080809	0.0801712	0.0664593	0.0358769	0.0358769	0.0600036	0.0880537	0.0402477	0.0427189	0.445031	0.0588714	0.110851	0.0331038	0.134389	0.000152104	0.143192	0.125451	0.0617538	0.0611486	0.0962362	6.50072e-05	0.0420012
[truncated: 1 more columns]
